# Supplementary material for: Molecular studies into cell biological role of Copine-4 in Retinal Ganglion Cells
Source: PLoS One. 2021 Nov 30;16(11):e0255860. doi: 10.1371/journal.pone.0255860 (PMC8631636; doi:10.1371/journal.pone.0255860)
Supplement: S1 Table — Complete LC-MS dataset including the list of enriched proteins (Cpne4 vs control, Adomain vs control or Cpne4 vs Adomain; Sheet 1) and raw data (Sheet 2) containing the PSM (peptide spectrum match) values for each protein for each replicate (n = 3 experiments). (XLSX) [file pone.0255860.s006.xlsx]

## Sheet: Enriched_proteins
	name	ID	Cpne4_vs_Adom_p.val	Ctrl_vs_Adom_p.val	Ctrl_vs_Cpne4_p.val	Cpne4_vs_Adom_p.adj	Ctrl_vs_Adom_p.adj	Ctrl_vs_Cpne4_p.adj	Cpne4_vs_Adom_significant	Ctrl_vs_Adom_significant	Ctrl_vs_Cpne4_significant	significant	Cpne4_vs_Adom_ratio	Ctrl_vs_Adom_ratio	Ctrl_vs_Cpne4_ratio	Adom_centered	Cpne4_centered	Ctrl_centered
1	Aak1	Q3UHJ0	0.356153	0.39647	0.0981408	0.787	0.582	3.34e-05	FALSE	FALSE	TRUE	TRUE	3.63	-3.32	-6.95	-0.103	3.53	-3.43
2	Aco2	Q99KI0	0.919229	0.154309	0.132	0.939	0.229	0.000161	FALSE	FALSE	TRUE	TRUE	0.373	-5.62	-5.99	1.75	2.12	-3.87
3	Actb	P60710	0.868064	0.343483	0.427602	0.934	0.529	0.0256	FALSE	FALSE	TRUE	TRUE	-0.615	-3.61	-3	1.41	0.794	-2.2
4	Actg2	P63268	0.849697	0.397671	0.504929	0.933	0.583	0.0441	FALSE	FALSE	TRUE	TRUE	-0.686	-3.13	-2.45	1.27	0.587	-1.86
5	Add1	Q9QYC0	0.0919555	0.356795	0.374842	0.207	0.543	0.0166	FALSE	FALSE	TRUE	TRUE	7.21	3.68	-3.53	-3.63	3.58	0.0478
6	Ahcy	P50247	0.359037	0.417834	0.105582	0.789	0.601	4.9e-05	FALSE	FALSE	TRUE	TRUE	3.2	-2.81	-6.01	-0.13	3.07	-2.94
7	Alb	P07724	0.981531	0.54048	0.525855	0.944	0.685	0.05	FALSE	FALSE	TRUE	TRUE	0.103	-2.76	-2.86	0.884	0.987	-1.87
8	Aldoa	P05064	0.883626	0.229005	0.28265	0.936	0.371	0.00574	FALSE	FALSE	TRUE	TRUE	-0.482	-4.16	-3.68	1.55	1.07	-2.61
9	Aldoc	P05063	0.867335	0.0797549	0.103861	0.934	0.101	4.51e-05	FALSE	FALSE	TRUE	TRUE	-0.593	-6.92	-6.32	2.5	1.91	-4.41
10	Alyref	O08583	0.674208	0.0741813	0.144017	0.909	0.092	0.000249	FALSE	FALSE	TRUE	TRUE	-1.7	-8.04	-6.34	3.25	1.54	-4.79
11	Ap2a2	P17427	0.848188	0.444687	0.346019	0.932	0.622	0.0127	FALSE	FALSE	TRUE	TRUE	0.735	-2.99	-3.72	0.752	1.49	-2.24
12	Atp1a1	Q8VDN2	0.957738	0.321192	0.345276	0.942	0.503	0.0126	FALSE	FALSE	TRUE	TRUE	-0.19	-3.69	-3.49	1.29	1.1	-2.39
13	Atp1a2	Q6PIE5	0.99096	0.336201	0.341419	0.944	0.521	0.0121	FALSE	FALSE	TRUE	TRUE	-0.0402	-3.52	-3.48	1.19	1.15	-2.33
14	Atp1a3	Q6PIC6	0.947925	0.305493	0.334239	0.941	0.484	0.0112	FALSE	FALSE	TRUE	TRUE	-0.24	-3.9	-3.66	1.38	1.14	-2.52
15	Atp1b1	P14094	0.960552	0.5294	0.498848	0.942	0.678	0.0425	FALSE	FALSE	TRUE	TRUE	0.203	-2.61	-2.81	0.803	1.01	-1.81
16	Atp1b2	P14231	0.119403	0.314853	0.519422	0.317	0.495	0.0482	FALSE	FALSE	TRUE	TRUE	6.85	4.21	-2.64	-3.68	3.16	0.522
17	Atp2b1	G5E829	0.0888248	0.953815	0.0973292	0.196	0.821	3.19e-05	FALSE	FALSE	TRUE	TRUE	6.6	0.203	-6.4	-2.27	4.33	-2.07
18	Atp2b2	Q9R0K7	0.897595	0.42832	0.36191	0.937	0.609	0.0148	FALSE	FALSE	TRUE	TRUE	0.476	-2.99	-3.47	0.838	1.31	-2.15
19	Atp5f1a	Q03265	0.944125	0.0649656	0.0580972	0.941	0.0761	1.21e-06	FALSE	FALSE	TRUE	TRUE	0.254	-7.53	-7.78	2.42	2.68	-5.1
20	Atp5f1b	P56480	0.961627	0.0969255	0.104548	0.942	0.125	4.66e-05	FALSE	FALSE	TRUE	TRUE	-0.189	-7.19	-7	2.46	2.27	-4.73
21	Atp5f1c	Q91VR2	0.438552	0.369671	0.115933	0.838	0.556	8.17e-05	FALSE	FALSE	TRUE	TRUE	3.02	-3.52	-6.53	0.167	3.18	-3.35
22	Atp5pb	Q9CQQ7	0.950819	0.423942	0.391358	0.941	0.606	0.019	FALSE	FALSE	TRUE	TRUE	0.201	-2.66	-2.86	0.82	1.02	-1.84
23	Atp6v1a	P50516	0.933433	0.325783	0.364783	0.94	0.509	0.0152	FALSE	FALSE	TRUE	TRUE	-0.268	-3.26	-2.99	1.18	0.908	-2.08
24	Atp6v1b2	P62814	0.45794	0.92699	0.407465	0.848	0.815	0.0217	FALSE	FALSE	TRUE	TRUE	3.08	-0.373	-3.45	-0.902	2.18	-1.27
25	Ca14	Q9WVT6	0.981974	0.218844	0.211676	0.944	0.353	0.00185	FALSE	FALSE	TRUE	TRUE	-0.0584	3.34	3.4	-1.1	-1.15	2.25
26	Ca2	P00920	0.998351	0.10835	0.108	0.945	0.142	5.47e-05	FALSE	FALSE	TRUE	TRUE	0.00745	-6.33	-6.34	2.11	2.12	-4.22
27	Cadps	Q80TJ1	0.845895	0.334421	0.432355	0.932	0.519	0.0266	FALSE	FALSE	TRUE	TRUE	0.868	4.44	3.57	-1.77	-0.902	2.67
28	Calb2	Q08331	0.035936	0.956129	0.039223	0.0372	0.821	7.65e-08	TRUE	FALSE	TRUE	TRUE	6.77	0.152	-6.62	-2.31	4.46	-2.16
29	Cbr1	P48758	0.787338	7.40916e-05	9.61696e-05	0.926	3.2e-15	7.66e-16	FALSE	TRUE	TRUE	TRUE	-0.407	-11	-10.6	3.81	3.41	-7.22
30	Cds2	Q99L43	0.385943	0.909654	0.331429	0.808	0.812	0.0108	FALSE	FALSE	TRUE	TRUE	-3.02	0.385	3.4	0.878	-2.14	1.26
31	Chmp4b	Q9D8B3	0.260105	0.946844	0.285941	0.682	0.819	0.00599	FALSE	FALSE	TRUE	TRUE	2.68	0.152	-2.53	-0.945	1.74	-0.793
32	Chtop	Q9CY57	0.667427	0.016469	0.032459	0.908	0.00319	1.79e-08	FALSE	TRUE	TRUE	TRUE	-1.2	-8.19	-6.99	3.13	1.93	-5.06
33	Cirbp	P60824	0.0894649	0.484319	0.263737	0.198	0.65	0.00447	FALSE	FALSE	TRUE	TRUE	-7.61	-2.88	4.73	3.5	-4.11	0.615
34	Ckb	Q04447	0.93875	0.0662341	0.0585979	0.941	0.0784	1.28e-06	FALSE	FALSE	TRUE	TRUE	0.266	-7.15	-7.42	2.3	2.56	-4.86
35	Ckmt1	P30275	0.526439	0.355448	0.139485	0.874	0.542	0.000212	FALSE	FALSE	TRUE	TRUE	2.24	-3.32	-5.57	0.36	2.6	-2.96
36	Cltc	Q68FD5	0.224053	0.447184	0.0675787	0.62	0.624	3.2e-06	FALSE	FALSE	TRUE	TRUE	4.55	-2.76	-7.3	-0.597	3.95	-3.35
37	Cplx4	Q80WM3	0.260105	0.946844	0.285941	0.682	0.819	0.00599	FALSE	FALSE	TRUE	TRUE	2.68	0.152	-2.53	-0.945	1.74	-0.793
38	Cpne3	Q8BT60	0.0396015	0.952962	0.043504	0.0402	0.821	1.53e-07	TRUE	FALSE	TRUE	TRUE	6.16	0.152	-6.01	-2.1	4.05	-1.95
39	Cpne4	Q8BLR2	0.691394	6.04187e-06	4.57506e-06	0.912	3.2e-15	7.66e-16	FALSE	TRUE	TRUE	TRUE	0.505	-13.1	-13.6	4.21	4.72	-8.93
40	Crmp1	P97427	0.909509	0.434855	0.500867	0.938	0.614	0.043	FALSE	FALSE	TRUE	TRUE	-0.407	-2.85	-2.45	1.09	0.68	-1.77
41	Cryba1	P02525	0.31743	0.0958635	0.433741	0.752	0.124	0.0269	FALSE	FALSE	TRUE	TRUE	-3.27	-5.8	-2.53	3.03	-0.248	-2.78
42	Crym	O54983	3.26586e-05	0.901838	3.63632e-05	1.94e-14	0.81	7.66e-16	TRUE	FALSE	TRUE	TRUE	10.1	0.152	-9.99	-3.43	6.71	-3.28
43	Cs	Q9CZU6	0.422429	0.872074	0.51606	0.83	0.804	0.0472	FALSE	FALSE	TRUE	TRUE	3.92	0.77	-3.15	-1.56	2.36	-0.793
44	Ctbp1	O88712	0.260105	0.946844	0.285941	0.682	0.819	0.00599	FALSE	FALSE	TRUE	TRUE	2.68	0.152	-2.53	-0.945	1.74	-0.793
45	Ddx17	Q501J6	0.349342	0.48778	0.123992	0.781	0.653	0.000117	FALSE	FALSE	TRUE	TRUE	3.89	-2.84	-6.73	-0.348	3.54	-3.19
46	Ddx5	Q61656	0.380628	0.438953	0.120121	0.805	0.618	9.92e-05	FALSE	FALSE	TRUE	TRUE	3.64	-3.2	-6.84	-0.149	3.49	-3.35
47	Dlat	Q8BMF4	0.0355015	0.956678	0.0387056	0.0368	0.821	6.98e-08	TRUE	FALSE	TRUE	TRUE	6.88	0.152	-6.73	-2.34	4.54	-2.19
48	Dnm1	P39053	0.374553	0.491619	0.135762	0.801	0.655	0.000185	FALSE	FALSE	TRUE	TRUE	3.96	-3.03	-6.99	-0.309	3.65	-3.34
49	Dpysl2	O08553	0.978815	0.450821	0.435937	0.944	0.627	0.0273	FALSE	FALSE	TRUE	TRUE	0.097	-2.81	-2.9	0.903	1	-1.9
50	Dpysl3	Q62188	0.953966	0.547058	0.510771	0.942	0.688	0.0458	FALSE	FALSE	TRUE	TRUE	0.215	-2.27	-2.49	0.686	0.901	-1.59
51	Eef1a1	P10126	0.438173	0.944764	0.477864	0.838	0.819	0.0369	FALSE	FALSE	TRUE	TRUE	3.9	0.342	-3.56	-1.41	2.49	-1.07
52	Eef2	P58252	0.450432	0.961547	0.478313	0.844	0.822	0.037	FALSE	FALSE	TRUE	TRUE	3.24	0.203	-3.04	-1.15	2.09	-0.945
53	Eif4a1	P60843	0.248344	0.951418	0.270997	0.663	0.82	0.0049	FALSE	FALSE	TRUE	TRUE	3.01	0.152	-2.86	-1.06	1.96	-0.904
54	Eif4a2	P10630	0.239635	0.955356	0.259782	0.649	0.821	0.00424	FALSE	FALSE	TRUE	TRUE	3.35	0.152	-3.2	-1.17	2.18	-1.01
55	Eno1	P17182	0.886845	0.243915	0.197869	0.936	0.395	0.00135	FALSE	FALSE	TRUE	TRUE	0.486	-4.17	-4.65	1.23	1.71	-2.94
56	Eno2	P17183	0.597696	0.538533	0.267792	0.893	0.684	0.00471	FALSE	FALSE	TRUE	TRUE	1.7	-1.99	-3.7	0.0962	1.8	-1.9
57	Epb41	P48193	0.884159	0.372571	0.449928	0.936	0.559	0.0302	FALSE	FALSE	TRUE	TRUE	-0.44	-2.77	-2.33	1.07	0.629	-1.7
58	Erlin2	Q8BFZ9	0.242949	0.953792	0.264068	0.654	0.821	0.00449	FALSE	FALSE	TRUE	TRUE	3.21	0.152	-3.06	-1.12	2.09	-0.969
59	Etfa	Q99LC5	0.864863	0.0964087	0.125881	0.934	0.125	0.000127	FALSE	FALSE	TRUE	TRUE	-0.571	-6.14	-5.57	2.24	1.66	-3.9
60	Fubp1	Q91WJ8	0.950819	0.423942	0.391358	0.941	0.606	0.019	FALSE	FALSE	TRUE	TRUE	0.201	-2.66	-2.86	0.82	1.02	-1.84
61	Ganab	Q8BHN3	0.239635	0.955356	0.259782	0.649	0.821	0.00424	FALSE	FALSE	TRUE	TRUE	3.35	0.152	-3.2	-1.17	2.18	-1.01
62	Gapdh	P16858	0.979597	0.263547	0.273325	0.944	0.426	0.00506	FALSE	FALSE	TRUE	TRUE	-0.0935	-4.26	-4.17	1.45	1.36	-2.81
63	Gapdhs	Q64467	0.831918	0.0453843	0.0323613	0.931	0.0405	1.75e-08	FALSE	TRUE	TRUE	TRUE	0.616	-6.68	-7.29	2.02	2.64	-4.66
64	Gfap	P03995	0.242949	0.953792	0.264068	0.654	0.821	0.00449	FALSE	FALSE	TRUE	TRUE	3.21	0.152	-3.06	-1.12	2.09	-0.969
65	Glul	P15105	0.813452	0.0503669	0.0734139	0.929	0.0495	5.43e-06	FALSE	TRUE	TRUE	TRUE	-0.84	-7.96	-7.12	2.93	2.09	-5.02
66	Gnai1	B2RSH2	0.708885	0.192554	0.329959	0.915	0.305	0.0107	FALSE	FALSE	TRUE	TRUE	-1.08	-3.96	-2.89	1.68	0.603	-2.28
67	Gnai2	P08752	0.757742	0.218258	0.338526	0.922	0.352	0.0117	FALSE	FALSE	TRUE	TRUE	-0.916	-3.84	-2.92	1.59	0.669	-2.25
68	Gnao1	P18872	0.406825	0.098206	0.346972	0.821	0.127	0.0128	FALSE	FALSE	TRUE	TRUE	-3.16	-6.76	-3.61	3.31	0.149	-3.46
69	Gnas	P63094	0.902532	0.362225	0.425266	0.938	0.549	0.0252	FALSE	FALSE	TRUE	TRUE	-0.46	-3.52	-3.06	1.33	0.866	-2.19
70	Gnat1	P20612	0.847743	0.128468	0.172515	0.932	0.175	0.000673	FALSE	FALSE	TRUE	TRUE	-0.594	-5.09	-4.49	1.89	1.3	-3.19
71	Gnat2	P50149	0.78132	0.212307	0.316173	0.925	0.342	0.00905	FALSE	FALSE	TRUE	TRUE	-0.815	-3.85	-3.04	1.56	0.741	-2.3
72	Gnb1	P62874	0.769657	0.0307193	0.0490154	0.923	0.0171	3.62e-07	FALSE	TRUE	TRUE	TRUE	-0.922	-8	-7.08	2.97	2.05	-5.03
73	Gnb2	P62880	0.267673	0.00667872	0.0396474	0.693	0.000161	8.23e-08	FALSE	TRUE	TRUE	TRUE	-3.27	-10	-6.76	4.43	1.16	-5.6
74	Gnb3	Q61011	0.251423	0.00656513	0.0417221	0.668	0.000153	1.17e-07	FALSE	TRUE	TRUE	TRUE	-3.27	-9.7	-6.43	4.32	1.05	-5.38
75	Got1	P05201	0.891567	0.0812522	0.0654116	0.937	0.103	2.58e-06	FALSE	FALSE	TRUE	TRUE	0.472	-6.71	-7.18	2.08	2.55	-4.63
76	Got2	P05202	0.365828	0.969684	0.384734	0.794	0.824	0.0181	FALSE	FALSE	TRUE	TRUE	3.79	0.155	-3.64	-1.32	2.48	-1.16
77	Gsta4	P24472	0.780579	0.000172439	0.00012942	0.925	2.71e-14	7.66e-16	FALSE	TRUE	TRUE	TRUE	0.421	-9.76	-10.2	3.11	3.53	-6.65
78	Gstm1	P10649	0.50966	0.03339	0.0117674	0.868	0.0208	8.19e-13	FALSE	TRUE	TRUE	TRUE	2.21	-8.24	-10.5	2.01	4.22	-6.23
79	Gstm5	P48774	0.485498	3.16622e-05	5.96883e-05	0.859	3.2e-15	7.66e-16	FALSE	TRUE	TRUE	TRUE	-0.968	-11.3	-10.3	4.09	3.12	-7.2
80	Gstm7	Q80W21	0.733031	0.0815415	0.13946	0.918	0.104	0.000211	FALSE	FALSE	TRUE	TRUE	-1.24	-7	-5.76	2.75	1.51	-4.25
81	Hdgf	P51859	0.983876	0.219901	0.213453	0.944	0.355	0.00192	FALSE	FALSE	TRUE	TRUE	-0.0584	3.73	3.79	-1.22	-1.28	2.51
82	Hibadh	Q99L13	0.0397412	0.953664	0.0435963	0.0403	0.821	1.55e-07	TRUE	FALSE	TRUE	TRUE	6.25	0.152	-6.09	-2.13	4.11	-1.98
83	Hist1h1a	P43275	0.823024	0.0920682	0.130756	0.93	0.119	0.000154	FALSE	FALSE	TRUE	TRUE	-0.717	-5.95	-5.23	2.22	1.51	-3.73
84	Hist1h1c	P15864	0.606848	3.27082e-05	5.18864e-05	0.895	3.2e-15	7.66e-16	FALSE	TRUE	TRUE	TRUE	-0.686	-10.9	-10.2	3.85	3.17	-7.02
85	Hist1h1e	P43274	0.839243	6.5968e-05	5.46339e-05	0.931	3.2e-15	7.66e-16	FALSE	TRUE	TRUE	TRUE	0.277	-10.2	-10.4	3.29	3.57	-6.86
86	Hist1h2bb	Q64475	0.459794	0.114953	0.348967	0.848	0.151	0.0131	FALSE	FALSE	TRUE	TRUE	-2.73	-6.24	-3.5	2.99	0.257	-3.25
87	Hk1	P17710	0.963639	0.420665	0.396538	0.942	0.603	0.0198	FALSE	FALSE	TRUE	TRUE	0.148	-2.68	-2.83	0.843	0.992	-1.83
88	Hk2	O08528	0.557822	0.179294	0.413821	0.883	0.279	0.0229	FALSE	FALSE	TRUE	TRUE	-2.37	-5.71	-3.34	2.69	0.324	-3.02
89	Hnrnpa1	P49312	0.899819	0.115771	0.0949986	0.937	0.153	2.78e-05	FALSE	FALSE	TRUE	TRUE	0.483	-6.58	-7.06	2.03	2.51	-4.55
90	Hnrnpa2b1	O88569	0.936735	0.0956818	0.108403	0.94	0.124	5.57e-05	FALSE	FALSE	TRUE	TRUE	-0.326	-7.53	-7.2	2.62	2.29	-4.91
91	Hnrnpab	Q99020	0.44133	0.906492	0.379045	0.84	0.811	0.0172	FALSE	FALSE	TRUE	TRUE	-3.52	0.526	4.05	0.998	-2.52	1.52
92	Hnrnpk	P61979	0.936333	0.42706	0.384989	0.94	0.608	0.0181	FALSE	FALSE	TRUE	TRUE	0.271	-2.76	-3.03	0.828	1.1	-1.93
93	Hnrnpm	Q9D0E1	0.30056	0.324258	0.063553	0.734	0.507	2.15e-06	FALSE	FALSE	TRUE	TRUE	3.96	-3.76	-7.71	-0.0674	3.89	-3.82
94	Hnrnpu	Q8VEK3	0.861073	0.0555876	0.0420376	0.934	0.0591	1.23e-07	FALSE	FALSE	TRUE	TRUE	0.518	-6.43	-6.95	1.97	2.49	-4.46
95	Hsp90aa1	P07901	0.892775	0.207359	0.252516	0.937	0.333	0.00383	FALSE	FALSE	TRUE	TRUE	-0.443	-4.38	-3.93	1.61	1.16	-2.77
96	Hsp90ab1	P11499	0.921207	0.28416	0.246731	0.939	0.455	0.00351	FALSE	FALSE	TRUE	TRUE	0.323	-3.63	-3.96	1.1	1.43	-2.53
97	Hsp90b1	P08113	0.289293	0.561024	0.120258	0.721	0.696	9.98e-05	FALSE	FALSE	TRUE	TRUE	4.54	-2.42	-6.96	-0.705	3.83	-3.13
98	Hspa1a	Q61696	0.932987	0.417311	0.373851	0.94	0.6	0.0165	FALSE	FALSE	TRUE	TRUE	0.277	-2.73	-3.01	0.819	1.1	-1.91
99	Hspa1b	P17879	0.932987	0.417311	0.373851	0.94	0.6	0.0165	FALSE	FALSE	TRUE	TRUE	0.277	-2.73	-3.01	0.819	1.1	-1.91
100	Hspa4	Q61316	0.539419	0.485406	0.207589	0.878	0.651	0.00169	FALSE	FALSE	TRUE	TRUE	2.59	-2.95	-5.54	0.122	2.71	-2.83
101	Hspa4l	P48722	0.847425	0.139894	0.103629	0.932	0.199	4.46e-05	FALSE	FALSE	TRUE	TRUE	0.634	-5.24	-5.87	1.53	2.17	-3.7
102	Hspa5	P20029	0.917854	0.363902	0.316316	0.939	0.551	0.00907	FALSE	FALSE	TRUE	TRUE	0.351	-3.18	-3.53	0.943	1.29	-2.24
103	Hspa8	P63017	0.887876	0.270352	0.220445	0.936	0.436	0.00221	FALSE	FALSE	TRUE	TRUE	0.49	-3.99	-4.48	1.17	1.66	-2.82
104	Hspa9	P38647	0.233825	0.576693	0.0988932	0.638	0.704	3.48e-05	FALSE	FALSE	TRUE	TRUE	4.61	-2.08	-6.7	-0.844	3.77	-2.93
105	Jup	Q02257	0.239635	0.955356	0.259782	0.649	0.821	0.00424	FALSE	FALSE	TRUE	TRUE	3.35	0.152	-3.2	-1.17	2.18	-1.01
106	Khsrp	Q3U0V1	0.408664	0.136924	0.455898	0.822	0.192	0.0315	FALSE	FALSE	TRUE	TRUE	-3.28	-6.24	-2.95	3.17	-0.111	-3.06
107	Krt1	P04104	0.857882	0.107451	0.142	0.933	0.141	0.000232	FALSE	FALSE	TRUE	TRUE	-0.703	-6.9	-6.2	2.54	1.83	-4.37
108	Ldha	P06151	0.790245	1.61795e-05	2.00646e-05	0.926	3.2e-15	7.66e-16	FALSE	TRUE	TRUE	TRUE	-0.353	-12	-11.6	4.12	3.77	-7.88
109	Ldhb	P16125	0.93853	7.17306e-05	7.71893e-05	0.941	3.2e-15	7.66e-16	FALSE	TRUE	TRUE	TRUE	-0.107	-10.2	-10.1	3.44	3.33	-6.77
110	Luc7l2	Q7TNC4	0.90319	0.448794	0.521121	0.938	0.625	0.0487	FALSE	FALSE	TRUE	TRUE	-0.516	-3.28	-2.76	1.26	0.748	-2.01
111	Map1b	P14873	0.930707	0.417992	0.373057	0.94	0.601	0.0164	FALSE	FALSE	TRUE	TRUE	0.314	-2.99	-3.3	0.892	1.21	-2.1
112	Map2	P20357	0.175004	0.964056	0.163445	0.504	0.823	0.000504	FALSE	FALSE	TRUE	TRUE	-6.51	0.203	6.72	2.1	-4.41	2.31
113	Map6	Q7TSJ2	0.280714	0.826219	0.37933	0.71	0.793	0.0173	FALSE	FALSE	TRUE	TRUE	4.19	0.821	-3.37	-1.67	2.52	-0.85
114	Mdh1	P14152	0.348995	0.000112647	4.52216e-05	0.781	3.2e-15	7.66e-16	FALSE	TRUE	TRUE	TRUE	1.3	-9.29	-10.6	2.66	3.96	-6.63
115	Mdh2	P08249	0.943392	1.41674e-05	1.3402e-05	0.941	3.2e-15	7.66e-16	FALSE	TRUE	TRUE	TRUE	0.0881	-11.5	-11.6	3.79	3.88	-7.68
116	Mpp2	Q9WV34	6.55081e-05	0.904784	7.33366e-05	1.94e-14	0.811	7.66e-16	TRUE	FALSE	TRUE	TRUE	9.47	0.152	-9.32	-3.21	6.27	-3.06
117	Myadm	O35682	0.260175	0.949886	0.23762	0.682	0.82	0.00303	FALSE	FALSE	TRUE	TRUE	-2.84	0.152	3	0.897	-1.95	1.05
118	Ndufs1	Q91VD9	0.379242	0.853022	0.480653	0.804	0.799	0.0377	FALSE	FALSE	TRUE	TRUE	4.23	0.87	-3.36	-1.7	2.53	-0.831
119	Ndufv1	Q91YT0	0.242949	0.953792	0.264068	0.654	0.821	0.00449	FALSE	FALSE	TRUE	TRUE	3.21	0.152	-3.06	-1.12	2.09	-0.969
120	Npepps	Q11011	0.0346947	0.959527	0.03761	0.036	0.822	5.69e-08	TRUE	FALSE	TRUE	TRUE	7.41	0.152	-7.26	-2.52	4.89	-2.37
121	Npm1	Q61937	0.260175	0.949886	0.23762	0.682	0.82	0.00303	FALSE	FALSE	TRUE	TRUE	-2.84	0.152	3	0.897	-1.95	1.05
122	Nsf	P46460	0.974286	0.0589301	0.0620378	0.943	0.0652	1.85e-06	FALSE	FALSE	TRUE	TRUE	-0.111	-7.35	-7.24	2.49	2.38	-4.87
123	Park7	Q99LX0	0.234173	0.958143	0.252662	0.639	0.822	0.00384	FALSE	FALSE	TRUE	TRUE	3.62	0.152	-3.47	-1.26	2.36	-1.1
124	Pde6a	P27664	0.989973	0.417273	0.410559	0.944	0.6	0.0223	FALSE	FALSE	TRUE	TRUE	0.0569	-3.76	-3.81	1.23	1.29	-2.52
125	Pde6b	P23440	0.982229	0.483833	0.470713	0.944	0.65	0.0351	FALSE	FALSE	TRUE	TRUE	0.103	-3.28	-3.39	1.06	1.16	-2.22
126	Pebp1	P70296	0.0579094	0.253185	0.00896706	0.087	0.41	3.89e-14	FALSE	FALSE	TRUE	TRUE	6.33	-3.52	-9.85	-0.938	5.39	-4.46
127	Pfkp	Q9WUA3	0.489872	0.620238	0.250805	0.861	0.724	0.00374	FALSE	FALSE	TRUE	TRUE	3.05	-2.17	-5.22	-0.293	2.76	-2.46
128	Pgam1	Q9DBJ1	0.230529	0.960173	0.247862	0.632	0.822	0.00358	FALSE	FALSE	TRUE	TRUE	3.83	0.152	-3.68	-1.33	2.51	-1.18
129	Pgk1	P09411	0.893617	0.0884874	0.071563	0.937	0.114	4.62e-06	FALSE	FALSE	TRUE	TRUE	0.486	-6.84	-7.32	2.12	2.6	-4.72
130	Pgm1	Q9D0F9	6.54808e-05	0.905839	7.3213e-05	1.94e-14	0.811	7.66e-16	TRUE	FALSE	TRUE	TRUE	9.58	0.152	-9.43	-3.24	6.34	-3.09
131	Pgrmc1	O55022	0.858333	0.351373	0.443786	0.933	0.537	0.0289	FALSE	FALSE	TRUE	TRUE	-0.655	-3.52	-2.86	1.39	0.736	-2.13
132	Pkm	P52480	0.976532	0.336356	0.350035	0.943	0.521	0.0132	FALSE	FALSE	TRUE	TRUE	-0.107	-3.6	-3.5	1.24	1.13	-2.37
133	Ppp2r1a	Q76MZ3	0.459699	0.122028	0.367443	0.848	0.164	0.0156	FALSE	FALSE	TRUE	TRUE	-2.82	-6.28	-3.47	3.03	0.216	-3.25
134	Prdx1	P35700	0.953641	0.411112	0.38103	0.942	0.595	0.0175	FALSE	FALSE	TRUE	TRUE	0.207	-2.99	-3.2	0.928	1.13	-2.06
135	Psma3	O70435	0.260105	0.946844	0.285941	0.682	0.819	0.00599	FALSE	FALSE	TRUE	TRUE	2.68	0.152	-2.53	-0.945	1.74	-0.793
136	Psma7	Q9Z2U0	0.242949	0.953792	0.264068	0.654	0.821	0.00449	FALSE	FALSE	TRUE	TRUE	3.21	0.152	-3.06	-1.12	2.09	-0.969
137	Psmb6	Q60692	0.941644	0.103435	0.116006	0.941	0.135	8.2e-05	FALSE	FALSE	TRUE	TRUE	-0.238	-5.8	-5.57	2.01	1.78	-3.79
138	Psmd2	Q8VDM4	0.248344	0.951418	0.270997	0.663	0.82	0.0049	FALSE	FALSE	TRUE	TRUE	3.01	0.152	-2.86	-1.06	1.96	-0.904
139	Ptms	Q9D0J8	0.103639	0.370666	0.398946	0.254	0.557	0.0202	FALSE	FALSE	TRUE	TRUE	-6.19	-3.19	3	3.13	-3.06	-0.0645
140	Purb	O35295	0.449049	0.854349	0.353392	0.843	0.799	0.0137	FALSE	FALSE	TRUE	TRUE	-3.69	0.88	4.57	0.938	-2.76	1.82
141	Ran	P62827	0.0399	0.949442	0.0441423	0.0404	0.82	1.67e-07	TRUE	FALSE	TRUE	TRUE	5.72	0.152	-5.57	-1.96	3.76	-1.8
142	Rbm14	Q8C2Q3	0.942178	0.375635	0.413043	0.941	0.562	0.0228	FALSE	FALSE	TRUE	TRUE	-0.265	-3.32	-3.06	1.2	0.931	-2.13
143	Rbm39	Q8VH51	0.0737194	0.261442	0.0116579	0.142	0.422	7.44e-13	FALSE	FALSE	TRUE	TRUE	5.67	-3.32	-8.99	-0.781	4.89	-4.1
144	Rbmxl1	Q91VM5	0.0416227	0.946915	0.0462839	0.0419	0.819	2.37e-07	TRUE	FALSE	TRUE	TRUE	5.38	0.152	-5.23	-1.85	3.54	-1.69
145	Reep6	Q9JM62	0.855192	0.361347	0.457877	0.933	0.548	0.032	FALSE	FALSE	TRUE	TRUE	-0.611	-3.14	-2.53	1.25	0.64	-1.89
146	Rgs9	O54828	0.239635	0.955356	0.259782	0.649	0.821	0.00424	FALSE	FALSE	TRUE	TRUE	3.35	0.152	-3.2	-1.17	2.18	-1.01
147	Rlbp1	Q9Z275	0.965598	3.88953e-05	4.04086e-05	0.943	3.2e-15	7.66e-16	FALSE	TRUE	TRUE	TRUE	-0.0563	-10.5	-10.4	3.51	3.46	-6.97
148	Rom1	P32958	0.0395384	0.95099	0.0436064	0.0401	0.82	1.55e-07	TRUE	FALSE	TRUE	TRUE	5.91	0.152	-5.76	-2.02	3.89	-1.87
149	Rpl19	P84099	0.260175	0.949886	0.23762	0.682	0.82	0.00303	FALSE	FALSE	TRUE	TRUE	-2.84	0.152	3	0.897	-1.95	1.05
150	Rps18	P62270	0.132085	0.613512	0.0591141	0.365	0.721	1.36e-06	FALSE	FALSE	TRUE	TRUE	-4.34	1.36	5.69	0.993	-3.34	2.35
151	Rps2	P25444	0.260105	0.946844	0.285941	0.682	0.819	0.00599	FALSE	FALSE	TRUE	TRUE	2.68	0.152	-2.53	-0.945	1.74	-0.793
152	Rps25	P62852	0.284493	0.0873837	0.444842	0.715	0.112	0.0291	FALSE	FALSE	TRUE	TRUE	-3.86	-6.57	-2.71	3.48	-0.386	-3.09
153	Rps3a	P97351	0.428804	0.0353197	0.0100569	0.833	0.0236	1.45e-13	FALSE	TRUE	TRUE	TRUE	2.5	-7.6	-10.1	1.7	4.2	-5.9
154	Rps4x	P62702	0.521908	0.346205	0.13383	0.872	0.532	0.000173	FALSE	FALSE	TRUE	TRUE	2.58	-3.85	-6.43	0.425	3	-3.43
155	Rpsa	P14206	0.0300069	0.287735	0.00557067	0.0307	0.46	7.66e-16	TRUE	FALSE	TRUE	TRUE	6.52	-2.81	-9.32	-1.24	5.28	-4.04
156	Rs1	Q9Z1L4	0.955506	0.428603	0.459913	0.942	0.609	0.0324	FALSE	FALSE	TRUE	TRUE	0.25	3.63	3.38	-1.29	-1.04	2.34
157	Rufy3	Q9D394	0.239635	0.955356	0.259782	0.649	0.821	0.00424	FALSE	FALSE	TRUE	TRUE	3.35	0.152	-3.2	-1.17	2.18	-1.01
158	Scgn	Q91WD9	0.248344	0.951418	0.270997	0.663	0.82	0.0049	FALSE	FALSE	TRUE	TRUE	3.01	0.152	-2.86	-1.06	1.96	-0.904
159	Scrn1	Q9CZC8	0.242949	0.953792	0.264068	0.654	0.821	0.00449	FALSE	FALSE	TRUE	TRUE	3.21	0.152	-3.06	-1.12	2.09	-0.969
160	Sept11	Q8C1B7	0.984355	0.402224	0.392055	0.944	0.587	0.0191	FALSE	FALSE	TRUE	TRUE	0.0683	-2.99	-3.06	0.974	1.04	-2.02
161	Sept14	Q9DA97	0.921587	0.392427	0.445427	0.939	0.578	0.0293	FALSE	FALSE	TRUE	TRUE	-0.315	-2.81	-2.49	1.04	0.726	-1.77
162	Slc12a5	Q91V14	0.114846	0.376764	0.427336	0.299	0.563	0.0256	FALSE	FALSE	TRUE	TRUE	6.53	3.45	-3.08	-3.33	3.2	0.123
163	Slc25a11	Q9CR62	0.248344	0.951418	0.270997	0.663	0.82	0.0049	FALSE	FALSE	TRUE	TRUE	3.01	0.152	-2.86	-1.06	1.96	-0.904
164	Slc25a3	Q8VEM8	0.359679	0.38569	0.0960481	0.79	0.572	2.96e-05	FALSE	FALSE	TRUE	TRUE	3.32	-3.14	-6.46	-0.0618	3.26	-3.2
165	Slc25a4	P48962	0.991274	0.482316	0.48883	0.944	0.649	0.0398	FALSE	FALSE	TRUE	TRUE	-0.0503	-3.28	-3.23	1.11	1.06	-2.17
166	Slc25a5	P51881	0.895801	0.46866	0.396572	0.937	0.64	0.0198	FALSE	FALSE	TRUE	TRUE	0.583	-3.28	-3.87	0.9	1.48	-2.38
167	Snap25	P60879	0.877292	0.10061	0.128102	0.935	0.13	0.000139	FALSE	FALSE	TRUE	TRUE	-0.571	-6.66	-6.09	2.41	1.84	-4.25
168	Sod2	P09671	0.495144	0.368811	0.134557	0.863	0.556	0.000177	FALSE	FALSE	TRUE	TRUE	2.24	-2.99	-5.23	0.249	2.49	-2.74
169	Srsf4	Q8VE97	0.446503	0.380102	0.122471	0.842	0.567	0.00011	FALSE	FALSE	TRUE	TRUE	2.58	-2.99	-5.57	0.138	2.71	-2.85
170	Stx1b	P61264	0.0538452	0.00883369	0.266432	0.0751	0.000429	0.00463	FALSE	TRUE	TRUE	TRUE	-6.57	-10	-3.47	5.53	-1.03	-4.5
171	Stx3	Q64704	0.239635	0.955356	0.259782	0.649	0.821	0.00424	FALSE	FALSE	TRUE	TRUE	3.35	0.152	-3.2	-1.17	2.18	-1.01
172	Stxbp1	O08599	0.930193	0.401393	0.449066	0.94	0.586	0.03	FALSE	FALSE	TRUE	TRUE	-0.302	-2.96	-2.66	1.09	0.786	-1.87
173	Sucla2	Q9Z2I9	0.987883	0.401525	0.393643	0.944	0.587	0.0194	FALSE	FALSE	TRUE	TRUE	0.0555	-3.14	-3.2	1.03	1.08	-2.11
174	Sv2a	Q9JIS5	0.248344	0.951418	0.270997	0.663	0.82	0.0049	FALSE	FALSE	TRUE	TRUE	3.01	0.152	-2.86	-1.06	1.96	-0.904
175	Syncrip	Q7TMK9	0.966319	0.11312	0.105878	0.943	0.149	4.97e-05	FALSE	FALSE	TRUE	TRUE	0.15	-6.14	-6.29	2	2.15	-4.14
176	Syt1	P46096	0.826817	0.129086	0.0915757	0.93	0.176	2.25e-05	FALSE	FALSE	TRUE	TRUE	0.754	-5.66	-6.41	1.63	2.39	-4.02
177	Taldo1	Q93092	0.930707	0.417992	0.373057	0.94	0.601	0.0164	FALSE	FALSE	TRUE	TRUE	0.314	-2.99	-3.3	0.892	1.21	-2.1
178	Tardbp	Q921F2	0.393438	0.869184	0.484985	0.813	0.803	0.0388	FALSE	FALSE	TRUE	TRUE	3.81	0.718	-3.09	-1.51	2.3	-0.792
179	Tkt	P40142	0.888404	0.0797228	0.0637663	0.936	0.101	2.19e-06	FALSE	FALSE	TRUE	TRUE	0.472	-6.55	-7.02	2.03	2.5	-4.53
180	Tmpo	Q61029	0.0919832	0.361977	0.369616	0.207	0.549	0.0159	FALSE	FALSE	TRUE	TRUE	6.63	3.34	-3.29	-3.33	3.31	0.0186
181	Tmx1	Q8VBT0	0.260175	0.949886	0.23762	0.682	0.82	0.00303	FALSE	FALSE	TRUE	TRUE	-2.84	0.152	3	0.897	-1.95	1.05
182	Top1	Q04750	0.112877	0.354459	0.446568	0.291	0.541	0.0295	FALSE	FALSE	TRUE	TRUE	6.07	3.34	-2.72	-3.14	2.93	0.207
183	Tpi1	P17751	0.718166	6.29694e-06	8.18513e-06	0.916	3.2e-15	7.66e-16	FALSE	TRUE	TRUE	TRUE	-0.44	-12.5	-12.1	4.33	3.89	-8.21
184	Tuba1a	P68369	0.86728	0.078599	0.0602294	0.934	0.0991	1.54e-06	FALSE	FALSE	TRUE	TRUE	0.616	-7.22	-7.84	2.2	2.82	-5.02
185	Tuba4a	P68368	0.410593	0.354805	0.101934	0.824	0.541	4.09e-05	FALSE	FALSE	TRUE	TRUE	3.62	-4.1	-7.72	0.159	3.78	-3.94
186	Tubb2a	Q7TMM9	0.9872	0.366691	0.374599	0.944	0.553	0.0166	FALSE	FALSE	TRUE	TRUE	-0.0605	-3.5	-3.44	1.19	1.13	-2.31
187	Tubb2b	Q9CWF2	0.983677	0.37768	0.367556	0.944	0.564	0.0156	FALSE	FALSE	TRUE	TRUE	0.0769	-3.41	-3.48	1.11	1.19	-2.3
188	Tubb3	Q9ERD7	0.394699	0.379488	0.105205	0.814	0.566	4.81e-05	FALSE	FALSE	TRUE	TRUE	4.15	-4.29	-8.44	0.0474	4.2	-4.25
189	Tubb4a	Q9D6F9	0.982811	0.389421	0.37852	0.944	0.575	0.0172	FALSE	FALSE	TRUE	TRUE	0.0796	-3.26	-3.34	1.06	1.14	-2.2
190	Tubb4b	P68372	0.942212	0.352667	0.388374	0.941	0.539	0.0186	FALSE	FALSE	TRUE	TRUE	-0.272	-3.59	-3.32	1.29	1.01	-2.3
191	Tubb5	P99024	0.994873	0.3588	0.355719	0.945	0.545	0.014	FALSE	FALSE	TRUE	TRUE	0.0242	-3.55	-3.58	1.18	1.2	-2.38
192	Tubb6	Q922F4	0.840183	0.0711503	0.0515694	0.932	0.0869	5.24e-07	FALSE	FALSE	TRUE	TRUE	0.705	-7.06	-7.76	2.12	2.82	-4.94
193	Uba1	Q02053	0.808136	0.460153	0.33473	0.928	0.634	0.0113	FALSE	FALSE	TRUE	TRUE	0.78	-2.41	-3.19	0.544	1.32	-1.87
194	Uba2	Q9Z1F9	0.242949	0.953792	0.264068	0.654	0.821	0.00449	FALSE	FALSE	TRUE	TRUE	3.21	0.152	-3.06	-1.12	2.09	-0.969
195	Unc119	Q9Z2R6	0.248344	0.951418	0.270997	0.663	0.82	0.0049	FALSE	FALSE	TRUE	TRUE	3.01	0.152	-2.86	-1.06	1.96	-0.904
196	Vdac1	Q60932	0.471611	6.77836e-05	0.000138903	0.853	3.2e-15	7.66e-16	FALSE	TRUE	TRUE	TRUE	-1.13	-11.5	-10.4	4.21	3.07	-7.28
197	Vdac2	Q60930	0.486828	0.128388	0.360808	0.86	0.175	0.0147	FALSE	FALSE	TRUE	TRUE	-2.7	-6.28	-3.59	2.99	0.297	-3.29
198	Vdac3	Q60931	0.242949	0.953792	0.264068	0.654	0.821	0.00449	FALSE	FALSE	TRUE	TRUE	3.21	0.152	-3.06	-1.12	2.09	-0.969
199	Vim	P20152	0.935115	0.0792759	0.0696527	0.94	0.1	3.89e-06	FALSE	FALSE	TRUE	TRUE	0.265	-6.36	-6.62	2.03	2.3	-4.33
200	Vps35	Q9EQH3	0.237314	0.956506	0.256767	0.645	0.821	0.00407	FALSE	FALSE	TRUE	TRUE	3.46	0.152	-3.3	-1.2	2.25	-1.05
201	Ybx3	Q9JKB3	0.372944	0.411907	0.108505	0.799	0.596	5.59e-05	FALSE	FALSE	TRUE	TRUE	3.26	-2.99	-6.25	-0.09	3.17	-3.08
202	Ywhab	Q9CQV8	0.766468	2.72323e-05	3.51827e-05	0.923	3.2e-15	7.66e-16	FALSE	TRUE	TRUE	TRUE	-0.384	-10.9	-10.5	3.75	3.37	-7.12
203	Ywhae	P62259	0.815609	9.12315e-05	0.00011485	0.929	3.2e-15	7.66e-16	FALSE	TRUE	TRUE	TRUE	-0.353	-10.7	-10.4	3.69	3.34	-7.04
204	Ywhag	P61982	0.205622	0.00509302	0.0393217	0.581	6.16e-05	7.79e-08	FALSE	TRUE	TRUE	TRUE	-3.78	-10.5	-6.76	4.77	0.995	-5.77
205	Ywhah	P68510	0.0283959	0.288999	0.00532047	0.0285	0.462	7.66e-16	TRUE	FALSE	TRUE	TRUE	6.62	-2.81	-9.43	-1.27	5.35	-4.08
206	Ywhaq	P68254	0.702131	2.1714e-05	2.9997e-05	0.914	3.2e-15	7.66e-16	FALSE	TRUE	TRUE	TRUE	-0.473	-10.7	-10.3	3.73	3.26	-7
207	Ywhaz	P63101	0.75204	4.19018e-05	3.17375e-05	0.921	3.2e-15	7.66e-16	FALSE	TRUE	TRUE	TRUE	0.421	-10.6	-11	3.38	3.8	-7.18

## Sheet: Raw_MSdata
Protein FDR Confidence: Combined	Accession	Description	Coverage [%]	MW [kDa]	# Unique Peptides	# PSMs	GST-1	GST-2	GST-3	Cpne4-1	Cpne4-2	Cpne4-3	Adom-1	Adom-2	Adom-3
High	P16858	Glyceraldehyde-3-phosphate dehydrogenase OS=Mus musculus OX=10090 GN=Gapdh PE=1 SV=2	39	35.8	8	261		6	44	33	62	14	35	52	15
High	P99024	Tubulin beta-5 chain OS=Mus musculus OX=10090 GN=Tubb5 PE=1 SV=1	36	49.6	2	230	1	16	36	35	54	11	25	34	18
High	Q7TMM9	Tubulin beta-2A chain OS=Mus musculus OX=10090 GN=Tubb2a PE=1 SV=1	36	49.9	1	227	1	16	38	30	56	10	26	33	17
High	Q8BLR2	Copine-4 OS=Mus musculus OX=10090 GN=Cpne4 PE=1 SV=1	43	62.4	19	221				80	60	8	32	30	11
High	Q9CWF2	Tubulin beta-2B chain OS=Mus musculus OX=10090 GN=Tubb2b PE=1 SV=1	37	49.9	2	216	1	16	36	29	54	11	24	28	17
High	P68372	Tubulin beta-4B chain OS=Mus musculus OX=10090 GN=Tubb4b PE=1 SV=1	32	49.8	1	213	1	16	34	34	44	8	22	32	22
High	Q6PIC6	Sodium/potassium-transporting ATPase subunit alpha-3 OS=Mus musculus OX=10090 GN=Atp1a3 PE=1 SV=1	36	111.6	19	204	1	9	34	21	46	13	22	40	18
High	P60710	Actin, cytoplasmic 1 OS=Mus musculus OX=10090 GN=Actb PE=1 SV=1	47	41.7	6	188		9	46	17	40	7	26	21	22
High	P52480	Pyruvate kinase PKM OS=Mus musculus OX=10090 GN=Pkm PE=1 SV=4	47	57.8	22	186		4	54	19	44	7	19	29	10
High	P17182	Alpha-enolase OS=Mus musculus OX=10090 GN=Eno1 PE=1 SV=3	59	47.1	19	179		2	34	20	63	10	21	20	9
High	P63017	Heat shock cognate 71 kDa protein OS=Mus musculus OX=10090 GN=Hspa8 PE=1 SV=1	44	70.8	22	175	1	5	21	26	49	16	15	27	15
High	Q9D6F9	Tubulin beta-4A chain OS=Mus musculus OX=10090 GN=Tubb4a PE=1 SV=3	37	49.6	4	168	1	14	26	25	37	9	11	25	20
High	Q8VDN2	Sodium/potassium-transporting ATPase subunit alpha-1 OS=Mus musculus OX=10090 GN=Atp1a1 PE=1 SV=1	29	112.9	13	166	1	5	37	16	41	8	13	30	15
High	P56480	ATP synthase subunit beta, mitochondrial OS=Mus musculus OX=10090 GN=Atp5f1b PE=1 SV=2	43	56.3	17	155			53	17	42	3	9	20	11
High	O08553	Dihydropyrimidinase-related protein 2 OS=Mus musculus OX=10090 GN=Dpysl2 PE=1 SV=2	50	62.2	16	138		8	35	16	35	5	13	19	7
High	Q6PIE5	Sodium/potassium-transporting ATPase subunit alpha-2 OS=Mus musculus OX=10090 GN=Atp1a2 PE=1 SV=1	23	112.1	4	133	1	6	24	14	29	10	12	26	11
High	Q9ERD7	Tubulin beta-3 chain OS=Mus musculus OX=10090 GN=Tubb3 PE=1 SV=1	35	50.4	3	132		1	15	25	43	8	1	20	19
High	Q62188	Dihydropyrimidinase-related protein 3 OS=Mus musculus OX=10090 GN=Dpysl3 PE=1 SV=1	45	61.9	13	131		8	39	11	33	4	18	15	3
High	P68369	Tubulin alpha-1A chain OS=Mus musculus OX=10090 GN=Tuba1a PE=1 SV=1	49	50.1	6	129		1	23	11	53	7	5	18	11
High	P63268	Actin, gamma-enteric smooth muscle OS=Mus musculus OX=10090 GN=Actg2 PE=1 SV=1	35	41.9	3	124		9	29	11	26	4	21	13	11
High	P20612	Guanine nucleotide-binding protein G(t) subunit alpha-1 OS=Mus musculus OX=10090 GN=Gnat1 PE=1 SV=3	43	39.9	9	119		2	9	12	35	6	22	18	15
High	P07901	Heat shock protein HSP 90-alpha OS=Mus musculus OX=10090 GN=Hsp90aa1 PE=1 SV=4	34	84.7	14	115		2	18	11	26	6	24	22	6
High	P04104	Keratin, type II cytoskeletal 1 OS=Mus musculus OX=10090 GN=Krt1 PE=1 SV=4	6	65.6	1	115			34	10	19	2	23	25	2
High	Q03265	ATP synthase subunit alpha, mitochondrial OS=Mus musculus OX=10090 GN=Atp5f1a PE=1 SV=1	40	59.7	21	113		1	18	13	27	8	5	32	9
High	P15105	Glutamine synthetase OS=Mus musculus OX=10090 GN=Glul PE=1 SV=6	45	42.1	18	111		1	19	11	30	3	23	14	10
High	P05064	Fructose-bisphosphate aldolase A OS=Mus musculus OX=10090 GN=Aldoa PE=1 SV=2	48	39.3	16	111		3	14	9	36	5	12	13	19
High	P97427	Dihydropyrimidinase-related protein 1 OS=Mus musculus OX=10090 GN=Crmp1 PE=1 SV=1	23	62.1	5	104		8	25	10	22	4	13	15	7
High	P20029	Endoplasmic reticulum chaperone BiP OS=Mus musculus OX=10090 GN=Hspa5 PE=1 SV=3	33	72.4	15	99	1	3	25	11	23	8	10	10	8
High	P17751	Triosephosphate isomerase OS=Mus musculus OX=10090 GN=Tpi1 PE=1 SV=4	48	32.2	12	94			1	13	29	5	19	17	10
High	Q922F4	Tubulin beta-6 chain OS=Mus musculus OX=10090 GN=Tubb6 PE=1 SV=1	25	50.1	2	94		1	13	18	30	4	3	13	12
High	P11499	Heat shock protein HSP 90-beta OS=Mus musculus OX=10090 GN=Hsp90ab1 PE=1 SV=3	31	83.2	12	91		2	14	12	24	5	7	23	4
High	P09411	Phosphoglycerate kinase 1 OS=Mus musculus OX=10090 GN=Pgk1 PE=1 SV=4	42	44.5	14	89		1	21	9	26	6	6	15	5
High	P20443	S-arrestin OS=Mus musculus OX=10090 GN=Sag PE=1 SV=1	41	44.9	18	87			24	10	44	1	2		6
High	P61979	Heterogeneous nuclear ribonucleoprotein K OS=Mus musculus OX=10090 GN=Hnrnpk PE=1 SV=1	41	50.9	15	81	1	4	16	8	25	4	5	12	6
High	P46460	Vesicle-fusing ATPase OS=Mus musculus OX=10090 GN=Nsf PE=1 SV=2	35	82.6	23	80			13	7	29	4	8	11	8
High	Q04447	Creatine kinase B-type OS=Mus musculus OX=10090 GN=Ckb PE=1 SV=1	36	42.7	11	76		1	14	9	21	6	6	11	8
High	O08599	Syntaxin-binding protein 1 OS=Mus musculus OX=10090 GN=Stxbp1 PE=1 SV=2	22	67.5	11	73	1	9	8	8	12	5	11	15	4
High	P06151	L-lactate dehydrogenase A chain OS=Mus musculus OX=10090 GN=Ldha PE=1 SV=3	32	36.5	11	69		1		10	16	5	9	22	6
High	P68368	Tubulin alpha-4A chain OS=Mus musculus OX=10090 GN=Tuba4a PE=1 SV=1	40	49.9	3	68		1	5	6	31	4	1	14	6
High	P19157	Glutathione S-transferase P 1 OS=Mus musculus OX=10090 GN=Gstp1 PE=1 SV=2	25	23.6	5	68	1	2	3	12	17	1	12	18	2
High	Q91XV3	Brain acid soluble protein 1 OS=Mus musculus OX=10090 GN=Basp1 PE=1 SV=3	74	22.1	9	68	1	8	19	4	10	2	8	13	3
High	P62874	Guanine nucleotide-binding protein G(I)/G(S)/G(T) subunit beta-1 OS=Mus musculus OX=10090 GN=Gnb1 PE=1 SV=3	41	37.4	5	67		1	6	5	20	3	15	9	8
High	Q99KI0	Aconitate hydratase, mitochondrial OS=Mus musculus OX=10090 GN=Aco2 PE=1 SV=1	31	85.4	18	62		1	20	4	21	2	2	8	4
High	P05201	Aspartate aminotransferase, cytoplasmic OS=Mus musculus OX=10090 GN=Got1 PE=1 SV=3	33	46.2	13	62			12	7	15	6	4	14	4
High	P05063	Fructose-bisphosphate aldolase C OS=Mus musculus OX=10090 GN=Aldoc PE=1 SV=4	41	39.4	11	62			15	3	16	4	8	12	4
High	Q61696	Heat shock 70 kDa protein 1A OS=Mus musculus OX=10090 GN=Hspa1a PE=1 SV=2	30	70	1	61	1	4	10	6	16	5	7	8	4
High	P17879	Heat shock 70 kDa protein 1B OS=Mus musculus OX=10090 GN=Hspa1b PE=1 SV=3	30	70.1	1	61	1	4	10	6	16	5	7	8	4
High	P17710	Hexokinase-1 OS=Mus musculus OX=10090 GN=Hk1 PE=1 SV=3	21	108.2	17	58		4	9	6	19	3	6	6	5
High	P08249	Malate dehydrogenase, mitochondrial OS=Mus musculus OX=10090 GN=Mdh2 PE=1 SV=3	43	35.6	12	57				8	22	4	6	8	9
High	Q9CY57	Chromatin target of PRMT1 protein OS=Mus musculus OX=10090 GN=Chtop PE=1 SV=2	23	26.6	5	57			2	9	5	2	27	10	2
High	A6BLY7	Keratin, type I cytoskeletal 28 OS=Mus musculus OX=10090 GN=Krt28 PE=1 SV=1	3	50.3	1	57		1	22	1	7		16	8	2
High	P17183	Gamma-enolase OS=Mus musculus OX=10090 GN=Eno2 PE=1 SV=2	33	47.3	7	56		2	11	7	20	5	3	6	2
High	P40142	Transketolase OS=Mus musculus OX=10090 GN=Tkt PE=1 SV=1	30	67.6	17	53			8	5	17	4	2	7	10
High	Q9JJK2	LanC-like protein 2 OS=Mus musculus OX=10090 GN=Lancl2 PE=1 SV=1	34	50.7	10	53	2	1	19	5	8	3	7	7	1
High	P50516	V-type proton ATPase catalytic subunit A OS=Mus musculus OX=10090 GN=Atp6v1a PE=1 SV=2	39	68.3	18	53	1	4	3	2	22	4	5	8	4
High	Q02053	Ubiquitin-like modifier-activating enzyme 1 OS=Mus musculus OX=10090 GN=Uba1 PE=1 SV=1	22	117.7	17	52		3	6	5	21	3	2	7	5
High	Q60932	Voltage-dependent anion-selective channel protein 1 OS=Mus musculus OX=10090 GN=Vdac1 PE=1 SV=3	53	32.3	12	49				2	19	3	7	13	5
High	P63038	60 kDa heat shock protein, mitochondrial OS=Mus musculus OX=10090 GN=Hspd1 PE=1 SV=1	28	60.9	12	48		3	13	3	14	2	3	5	5
High	P48758	Carbonyl reductase [NADPH] 1 OS=Mus musculus OX=10090 GN=Cbr1 PE=1 SV=3	49	30.6	12	48				6	14	2	9	15	2
High	P10649	Glutathione S-transferase Mu 1 OS=Mus musculus OX=10090 GN=Gstm1 PE=1 SV=2	30	26	6	48			1	7	9	2	17	11	1
High	P05202	Aspartate aminotransferase, mitochondrial OS=Mus musculus OX=10090 GN=Got2 PE=1 SV=1	31	47.4	13	47		2	6	7	18	3		6	5
High	P39053	Dynamin-1 OS=Mus musculus OX=10090 GN=Dnm1 PE=1 SV=2	28	97.7	16	46			10	4	14	7	1	5	5
High	P60335	Poly(rC)-binding protein 1 OS=Mus musculus OX=10090 GN=Pcbp1 PE=1 SV=1	38	37.5	7	46	1	4	6	6	12	2	6	8	1
High	P08752	Guanine nucleotide-binding protein G(i) subunit alpha-2 OS=Mus musculus OX=10090 GN=Gnai2 PE=1 SV=5	33	40.5	6	45		2	4	3	15	2	5	8	6
High	P60824	Cold-inducible RNA-binding protein OS=Mus musculus OX=10090 GN=Cirbp PE=1 SV=1	31	18.6	6	45	1	2	12	1	6		15	6	2
High	Q8BFZ3	Beta-actin-like protein 2 OS=Mus musculus OX=10090 GN=Actbl2 PE=1 SV=1	22	42	3	45		4	7	3	14	1	4	3	9
High	P46096	Synaptotagmin-1 OS=Mus musculus OX=10090 GN=Syt1 PE=1 SV=1	24	47.4	10	45		1	11	4	14	3	2	7	3
High	Q01853	Transitional endoplasmic reticulum ATPase OS=Mus musculus OX=10090 GN=Vcp PE=1 SV=4	29	89.3	20	45		1	8		17	1	1	9	8
High	P20152	Vimentin OS=Mus musculus OX=10090 GN=Vim PE=1 SV=3	43	53.7	16	44		1	8	4	15	3	4	4	5
High	P49194	Retinol-binding protein 3 OS=Mus musculus OX=10090 GN=Rbp3 PE=2 SV=3	16	134.4	15	44			10	6	19	1	6		2
High	P14733	Lamin-B1 OS=Mus musculus OX=10090 GN=Lmnb1 PE=1 SV=3	41	66.7	21	44		2	8	2	22	1		6	3
High	P50149	Guanine nucleotide-binding protein G(t) subunit alpha-2 OS=Mus musculus OX=10090 GN=Gnat2 PE=2 SV=2	23	40.1	2	44		2	4	4	13	2	5	7	7
High	P57722	Poly(rC)-binding protein 3 OS=Mus musculus OX=10090 GN=Pcbp3 PE=1 SV=3	33	39.3	5	43		5	7	5	9	1	5	8	3
High	Q64467	Glyceraldehyde-3-phosphate dehydrogenase, testis-specific OS=Mus musculus OX=10090 GN=Gapdhs PE=1 SV=1	7	47.6	1	40			3	11	11	2	2	5	6
High	P48774	Glutathione S-transferase Mu 5 OS=Mus musculus OX=10090 GN=Gstm5 PE=1 SV=1	27	26.6	5	40			1	5	6	3	9	13	3
High	P12382	ATP-dependent 6-phosphofructokinase, liver type OS=Mus musculus OX=10090 GN=Pfkl PE=1 SV=4	21	85.3	9	40			15	2	17		3	3
High	P62814	V-type proton ATPase subunit B, brain isoform OS=Mus musculus OX=10090 GN=Atp6v1b2 PE=1 SV=1	39	56.5	15	40		3	2	3	15	3	1	9	4
High	B2RSH2	Guanine nucleotide-binding protein G(i) subunit alpha-1 OS=Mus musculus OX=10090 GN=Gnai1 PE=1 SV=1	13	40.3	1	38		2	3	3	10	2	5	7	6
High	O88569	Heterogeneous nuclear ribonucleoproteins A2/B1 OS=Mus musculus OX=10090 GN=Hnrnpa2b1 PE=1 SV=2	40	37.4	10	38			1	6	14	1	5	10	1
High	Q9WUA3	ATP-dependent 6-phosphofructokinase, platelet type OS=Mus musculus OX=10090 GN=Pfkp PE=1 SV=1	14	85.4	6	38			16	2	11	2	3	4
High	Q8CHC4	Synaptojanin-1 OS=Mus musculus OX=10090 GN=Synj1 PE=1 SV=3	13	172.5	14	38		3	7	2	13	4	6	1	2
High	Q8BG81	Polymerase delta-interacting protein 3 OS=Mus musculus OX=10090 GN=Poldip3 PE=1 SV=1	26	46.1	8	38		1	6	7	9	1	8	5	1
High	P63011	Ras-related protein Rab-3A OS=Mus musculus OX=10090 GN=Rab3a PE=1 SV=1	45	25	7	38		2	2	7	7	1	8	10	1
High	P06745	Glucose-6-phosphate isomerase OS=Mus musculus OX=10090 GN=Gpi PE=1 SV=4	24	62.7	12	38		3	6	5	14	1	3	5	1
High	Q61656	Probable ATP-dependent RNA helicase DDX5 OS=Mus musculus OX=10090 GN=Ddx5 PE=1 SV=2	22	69.2	9	38		1	5	8	12	2	1	6	3
High	P62259	14-3-3 protein epsilon OS=Mus musculus OX=10090 GN=Ywhae PE=1 SV=1	37	29.2	9	37				3	11	3	7	11	2
High	P08113	Endoplasmin OS=Mus musculus OX=10090 GN=Hsp90b1 PE=1 SV=2	15	92.4	10	37			9	6	11	5		3	3
High	Q9DB77	Cytochrome b-c1 complex subunit 2, mitochondrial OS=Mus musculus OX=10090 GN=Uqcrc2 PE=1 SV=1	24	48.2	8	37		2	11	1	7	4	6	4	2
High	Q68FD5	Clathrin heavy chain 1 OS=Mus musculus OX=10090 GN=Cltc PE=1 SV=3	19	191.4	23	37		1	2	2	25	3		2	2
High	P15409	Rhodopsin OS=Mus musculus OX=10090 GN=Rho PE=1 SV=2	22	39	8	36		5	6	4	10	3	1	5	2
High	P62270	40S ribosomal protein S18 OS=Mus musculus OX=10090 GN=Rps18 PE=1 SV=3	39	17.7	7	36	2	5	5	4	4		9	5	2
High	P48722	Heat shock 70 kDa protein 4L OS=Mus musculus OX=10090 GN=Hspa4l PE=1 SV=2	28	94.3	17	36		1	7	2	16	2	2	2	4
High	P63101	14-3-3 protein zeta/delta OS=Mus musculus OX=10090 GN=Ywhaz PE=1 SV=1	46	27.8	8	35				7	9	4	3	8	4
High	P15864	Histone H1.2 OS=Mus musculus OX=10090 GN=Hist1h1c PE=1 SV=2	18	21.3	2	34				5	8	2	5	11	3
High	Q8VEK3	Heterogeneous nuclear ribonucleoprotein U OS=Mus musculus OX=10090 GN=Hnrnpu PE=1 SV=1	14	87.9	9	34			3	3	13	3	2	7	3
High	P67984	60S ribosomal protein L22 OS=Mus musculus OX=10090 GN=Rpl22 PE=1 SV=2	30	14.8	3	34	1	1	11	5	3		3	8	2
High	Q501J6	Probable ATP-dependent RNA helicase DDX17 OS=Mus musculus OX=10090 GN=Ddx17 PE=1 SV=1	18	72.4	6	33		1	6	6	9	3	1	4	3
High	P68254	14-3-3 protein theta OS=Mus musculus OX=10090 GN=Ywhaq PE=1 SV=1	43	27.8	6	33			1	5	9	2	7	6	3
High	O08583	THO complex subunit 4 OS=Mus musculus OX=10090 GN=Alyref PE=1 SV=3	21	26.9	3	33				3	7	1	1	14	7
High	Q9D0E1	Heterogeneous nuclear ribonucleoprotein M OS=Mus musculus OX=10090 GN=Hnrnpm PE=1 SV=3	26	77.6	13	33		1	2	7	11	3	1	5	3
High	P18872	Guanine nucleotide-binding protein G(o) subunit alpha OS=Mus musculus OX=10090 GN=Gnao1 PE=1 SV=3	37	40.1	9	32			2	3	15	1	2	5	4
High	Q61990	Poly(rC)-binding protein 2 OS=Mus musculus OX=10090 GN=Pcbp2 PE=1 SV=1	19	38.2	2	32		3	5	2	7	2	5	6	2
High	P48193	Protein 4.1 OS=Mus musculus OX=10090 GN=Epb41 PE=1 SV=2	10	95.9	5	31		3	3	3	7	2	5	6	2
High	P14152	Malate dehydrogenase, cytoplasmic OS=Mus musculus OX=10090 GN=Mdh1 PE=1 SV=3	34	36.5	9	31				5	16	2	2	4	2
High	Q9CQV8	14-3-3 protein beta/alpha OS=Mus musculus OX=10090 GN=Ywhab PE=1 SV=3	44	28.1	4	31				4	7	4	5	6	5
High	P16125	L-lactate dehydrogenase B chain OS=Mus musculus OX=10090 GN=Ldhb PE=1 SV=2	36	36.5	9	31		1		3	12	2	5	6	2
High	P27664	Rod cGMP-specific 3',5'-cyclic phosphodiesterase subunit alpha OS=Mus musculus OX=10090 GN=Pde6a PE=2 SV=3	15	99.5	6	30		1	2	5	12	1	1	5	3
High	Q3U0V1	Far upstream element-binding protein 2 OS=Mus musculus OX=10090 GN=Khsrp PE=1 SV=2	32	76.7	12	30			4	3	12	1	4	3	3
High	P23440	Rod cGMP-specific 3',5'-cyclic phosphodiesterase subunit beta OS=Mus musculus OX=10090 GN=Pde6b PE=2 SV=3	15	98.5	6	29		1	3	4	13	1		4	3
High	P61982	14-3-3 protein gamma OS=Mus musculus OX=10090 GN=Ywhag PE=1 SV=2	39	28.3	6	29				4	10	1	5	6	3
High	Q61316	Heat shock 70 kDa protein 4 OS=Mus musculus OX=10090 GN=Hspa4 PE=1 SV=1	17	94.1	10	29			7	2	9	2	1	4	4
High	Q9Z275	Retinaldehyde-binding protein 1 OS=Mus musculus OX=10090 GN=Rlbp1 PE=1 SV=3	22	36.4	6	29				5	7	3	3	7	4
High	P97351	40S ribosomal protein S3a OS=Mus musculus OX=10090 GN=Rps3a PE=1 SV=3	30	29.9	8	29				5	7	2	7	8
High	P24472	Glutathione S-transferase A4 OS=Mus musculus OX=10090 GN=Gsta4 PE=1 SV=3	26	25.5	6	29				9	5	2	2	9	2
High	P38647	Stress-70 protein, mitochondrial OS=Mus musculus OX=10090 GN=Hspa9 PE=1 SV=3	22	73.4	11	29			4	4	15	2	2	2
High	P62880	Guanine nucleotide-binding protein G(I)/G(S)/G(T) subunit beta-2 OS=Mus musculus OX=10090 GN=Gnb2 PE=1 SV=3	25	37.3	1	29		1		4	10	1	8	2	3
High	Q7TSJ2	Microtubule-associated protein 6 OS=Mus musculus OX=10090 GN=Map6 PE=1 SV=2	27	96.4	15	29		2	3	3	13	3		3	2
High	P43274	Histone H1.4 OS=Mus musculus OX=10090 GN=Hist1h1e PE=1 SV=2	17	22	1	29			1	6	6	3	4	7	2
High	P21550	Beta-enolase OS=Mus musculus OX=10090 GN=Eno3 PE=1 SV=3	16	47	1	28			6	3	12	1	1	2	3
High	P48962	ADP/ATP translocase 1 OS=Mus musculus OX=10090 GN=Slc25a4 PE=1 SV=4	33	32.9	6	28			3	3	14		1	4	3
High	Q91VD9	NADH-ubiquinone oxidoreductase 75 kDa subunit, mitochondrial OS=Mus musculus OX=10090 GN=Ndufs1 PE=1 SV=2	28	79.7	15	28		1	5	1	16	2		2	1
High	O35295	Transcriptional activator protein Pur-beta OS=Mus musculus OX=10090 GN=Purb PE=1 SV=3	37	33.9	7	28		3	6	1	7	1	4	5	1
High	O70318	Band 4.1-like protein 2 OS=Mus musculus OX=10090 GN=Epb41l2 PE=1 SV=2	23	109.9	14	28		3	3	2	10	1	2	5	2
High	O08528	Hexokinase-2 OS=Mus musculus OX=10090 GN=Hk2 PE=1 SV=1	17	102.5	11	28		1	4	1	12	2	2	3	3
High	Q3UV17	Keratin, type II cytoskeletal 2 oral OS=Mus musculus OX=10090 GN=Krt76 PE=1 SV=1	7	62.8	1	28	1	3	5	2	5	1	9	2
High	P27773	Protein disulfide-isomerase A3 OS=Mus musculus OX=10090 GN=Pdia3 PE=1 SV=2	31	56.6	14	27		2	2	2	15	1		4	1
High	P50096	Inosine-5'-monophosphate dehydrogenase 1 OS=Mus musculus OX=10090 GN=Impdh1 PE=1 SV=2	19	55.2	8	27		2	2	1	12	2	4	3	1
High	Q99JF8	PC4 and SFRS1-interacting protein OS=Mus musculus OX=10090 GN=Psip1 PE=1 SV=1	16	59.7	7	27	1	3	5	2	6	2	4	3	1
High	P26645	Myristoylated alanine-rich C-kinase substrate OS=Mus musculus OX=10090 GN=Marcks PE=1 SV=2	29	29.6	6	27		1	10		4	1	3	6	2
High	P15499	Peripherin-2 OS=Mus musculus OX=10090 GN=Prph2 PE=1 SV=1	21	39.2	7	27	1	2	2	1	8	4	3	2	4
High	Q8BG05	Heterogeneous nuclear ribonucleoprotein A3 OS=Mus musculus OX=10090 GN=Hnrnpa3 PE=1 SV=1	16	39.6	5	26	1	1	3	3	7	1	5	4	1
High	Q5XG69	Soluble lamin-associated protein of 75 kDa OS=Mus musculus OX=10090 GN=Fam169a PE=1 SV=3	12	73.2	6	25		1	5	2	8	1	1	6	1
High	Q91V14	Solute carrier family 12 member 5 OS=Mus musculus OX=10090 GN=Slc12a5 PE=1 SV=2	15	126.2	11	25		2	2	2	14	2		3
High	P10126	Elongation factor 1-alpha 1 OS=Mus musculus OX=10090 GN=Eef1a1 PE=1 SV=3	24	50.1	3	25			5	1	9	4	1	4	1
High	P24622	Alpha-crystallin A chain OS=Mus musculus OX=10090 GN=Cryaa PE=2 SV=1	43	22.5	8	25			5	4	10			6
High	O35098	Dihydropyrimidinase-related protein 4 OS=Mus musculus OX=10090 GN=Dpysl4 PE=1 SV=1	26	61.9	10	25		2	4	2	11		1	4	1
High	P27546	Microtubule-associated protein 4 OS=Mus musculus OX=10090 GN=Map4 PE=1 SV=3	10	117.4	8	25	1	3	5	3	6	1	3	2	1
High	A1L317	Keratin, type I cytoskeletal 24 OS=Mus musculus OX=10090 GN=Krt24 PE=2 SV=2	6	54	1	25			15		2		6	2
High	P07724	Serum albumin OS=Mus musculus OX=10090 GN=Alb PE=1 SV=3	17	68.6	8	25		1	3	2	13		1	3	2
High	P62631	Elongation factor 1-alpha 2 OS=Mus musculus OX=10090 GN=Eef1a2 PE=1 SV=1	19	50.4	2	24			7	1	7	3	1	3	2
High	P56959	RNA-binding protein FUS OS=Mus musculus OX=10090 GN=Fus PE=1 SV=1	16	52.6	7	24			4	1	9	1	2	6	1
High	P51881	ADP/ATP translocase 2 OS=Mus musculus OX=10090 GN=Slc25a5 PE=1 SV=3	29	32.9	4	24			2	1	12	2	1	2	4
High	Q9CZ13	Cytochrome b-c1 complex subunit 1, mitochondrial OS=Mus musculus OX=10090 GN=Uqcrc1 PE=1 SV=2	28	52.8	11	24			5	1	12	1		3	2
High	Q61011	Guanine nucleotide-binding protein G(I)/G(S)/G(T) subunit beta-3 OS=Mus musculus OX=10090 GN=Gnb3 PE=1 SV=2	16	37.2	3	24		1		4	6	1	8	2	2
High	Q91ZZ3	Beta-synuclein OS=Mus musculus OX=10090 GN=Sncb PE=1 SV=1	32	14	4	23		1	11	1	4		2	3	1
High	Q64475	Histone H2B type 1-B OS=Mus musculus OX=10090 GN=Hist1h2bb PE=1 SV=3	48	13.9	3	23			2	4	9		2	3	3
High	P62696	Beta-crystallin B2 OS=Mus musculus OX=10090 GN=Crybb2 PE=1 SV=2	54	23.4	9	23				4	11			2	6
High	P61264	Syntaxin-1B OS=Mus musculus OX=10090 GN=Stx1b PE=1 SV=1	32	33.2	8	23				1	9		3	8	2
High	P60879	Synaptosomal-associated protein 25 OS=Mus musculus OX=10090 GN=Snap25 PE=1 SV=1	38	23.3	5	22		1		2	8	1	2	7	1
High	P50396	Rab GDP dissociation inhibitor alpha OS=Mus musculus OX=10090 GN=Gdi1 PE=1 SV=3	23	50.5	7	22		2	7	1	6	2		3	1
High	P14231	Sodium/potassium-transporting ATPase subunit beta-2 OS=Mus musculus OX=10090 GN=Atp1b2 PE=1 SV=2	32	33.3	8	22			7	4	9	1	1
High	Q99020	Heterogeneous nuclear ribonucleoprotein A/B OS=Mus musculus OX=10090 GN=Hnrnpab PE=1 SV=1	17	30.8	5	21		2	3	1	5	1	2	6	1
High	Q3UHJ0	AP2-associated protein kinase 1 OS=Mus musculus OX=10090 GN=Aak1 PE=1 SV=2	20	103.3	11	21				5	11	1		3	1
High	Q11011	Puromycin-sensitive aminopeptidase OS=Mus musculus OX=10090 GN=Npepps PE=1 SV=2	21	103.3	17	21				1	17	2			1
High	Q60668	Heterogeneous nuclear ribonucleoprotein D0 OS=Mus musculus OX=10090 GN=Hnrnpd PE=1 SV=2	23	38.3	5	21			3	1	8	1		6	2
High	Q9WVL4	Rhodopsin kinase OS=Mus musculus OX=10090 GN=Grk1 PE=1 SV=1	20	63.8	8	21			2	3	10			5	1
High	P57780	Alpha-actinin-4 OS=Mus musculus OX=10090 GN=Actn4 PE=1 SV=1	14	104.9	7	21			2	1	9	1	2	5	1
High	Q91V92	ATP-citrate synthase OS=Mus musculus OX=10090 GN=Acly PE=1 SV=1	13	119.7	12	21			4	1	12	1		1	2
High	P26443	Glutamate dehydrogenase 1, mitochondrial OS=Mus musculus OX=10090 GN=Glud1 PE=1 SV=1	22	61.3	10	21			2	3	9		5	2
High	Q8QZT1	Acetyl-CoA acetyltransferase, mitochondrial OS=Mus musculus OX=10090 GN=Acat1 PE=1 SV=1	25	44.8	8	20			5	2	9	1	2	1
High	Q8VEM8	Phosphate carrier protein, mitochondrial OS=Mus musculus OX=10090 GN=Slc25a3 PE=1 SV=1	14	39.6	5	20			2	3	6	2	4	2	1
High	Q80TJ1	Calcium-dependent secretion activator 1 OS=Mus musculus OX=10090 GN=Cadps PE=1 SV=3	12	153	8	20		3	2	1	10	1	2	1
High	Q61548	Clathrin coat assembly protein AP180 OS=Mus musculus OX=10090 GN=Snap91 PE=1 SV=1	8	91.8	6	20			3	1	8	1	4	1	2
High	P13595	Neural cell adhesion molecule 1 OS=Mus musculus OX=10090 GN=Ncam1 PE=1 SV=3	16	119.4	11	20		1			13	1		3	2
High	P17427	AP-2 complex subunit alpha-2 OS=Mus musculus OX=10090 GN=Ap2a2 PE=1 SV=2	17	104	9	20			1	1	14		1	2	1
High	P62852	40S ribosomal protein S25 OS=Mus musculus OX=10090 GN=Rps25 PE=1 SV=1	22	13.7	4	20			2	5	3		3	5	2
High	P49312	Heterogeneous nuclear ribonucleoprotein A1 OS=Mus musculus OX=10090 GN=Hnrnpa1 PE=1 SV=2	18	34.2	4	20				1	7	3	6	2	1
High	Q9DB20	ATP synthase subunit O, mitochondrial OS=Mus musculus OX=10090 GN=Atp5po PE=1 SV=1	25	23.3	4	19			3	4	5	1	2	3	1
High	Q8VIJ6	Splicing factor, proline- and glutamine-rich OS=Mus musculus OX=10090 GN=Sfpq PE=1 SV=1	14	75.4	8	19		1	2	1	9	1		2	3
High	Q60930	Voltage-dependent anion-selective channel protein 2 OS=Mus musculus OX=10090 GN=Vdac2 PE=1 SV=2	40	31.7	10	19				1	11	1	1	3	2
High	Q9ESZ8	General transcription factor II-I OS=Mus musculus OX=10090 GN=Gtf2i PE=1 SV=3	14	112.2	12	19			1	3	10		2	3
High	P63044	Vesicle-associated membrane protein 2 OS=Mus musculus OX=10090 GN=Vamp2 PE=1 SV=2	42	12.7	4	19			8		5		1	2	3
High	P70296	Phosphatidylethanolamine-binding protein 1 OS=Mus musculus OX=10090 GN=Pebp1 PE=1 SV=3	45	20.8	5	19			1	3	8	2	1	4
High	G5E829	Plasma membrane calcium-transporting ATPase 1 OS=Mus musculus OX=10090 GN=Atp2b1 PE=1 SV=1	12	134.7	5	19		1	2	2	9	2	1	2
High	P42932	T-complex protein 1 subunit theta OS=Mus musculus OX=10090 GN=Cct8 PE=1 SV=3	28	59.5	13	19					12	1		2	4
High	P62702	40S ribosomal protein S4, X isoform OS=Mus musculus OX=10090 GN=Rps4x PE=1 SV=2	27	29.6	6	19				4	6	1	1	7
High	Q9Z1L4	Retinoschisin OS=Mus musculus OX=10090 GN=Rs1 PE=1 SV=1	36	25.6	8	19		2	2	1	8	1	1	1	3
High	Q61171	Peroxiredoxin-2 OS=Mus musculus OX=10090 GN=Prdx2 PE=1 SV=3	27	21.8	6	19		1	4	1	5	1	1	3	3
High	Q8CAQ8	MICOS complex subunit Mic60 OS=Mus musculus OX=10090 GN=Immt PE=1 SV=1	20	83.8	11	18			2		8	2		3	3
High	P11983	T-complex protein 1 subunit alpha OS=Mus musculus OX=10090 GN=Tcp1 PE=1 SV=3	26	60.4	13	18			1		15	1			1
High	Q62277	Synaptophysin OS=Mus musculus OX=10090 GN=Syp PE=1 SV=2	33	34	4	18			3	3	3	1	6	2
High	P00920	Carbonic anhydrase 2 OS=Mus musculus OX=10090 GN=Ca2 PE=1 SV=4	48	29	8	18				3	7	1	2	4	1
High	Q80W21	Glutathione S-transferase Mu 7 OS=Mus musculus OX=10090 GN=Gstm7 PE=1 SV=1	16	25.7	1	18			1	4	3	1	5	4
High	P17742	Peptidyl-prolyl cis-trans isomerase A OS=Mus musculus OX=10090 GN=Ppia PE=1 SV=2	60	18	10	18			2		14			1	1
High	P58252	Elongation factor 2 OS=Mus musculus OX=10090 GN=Eef2 PE=1 SV=2	16	95.3	11	18			2	2	10	1		2	1
High	Q76MZ3	Serine/threonine-protein phosphatase 2A 65 kDa regulatory subunit A alpha isoform OS=Mus musculus OX=10090 GN=Ppp2r1a PE=1 SV=3	20	65.3	10	18		1	1	1	9		1	2	3
High	Q8BZ98	Dynamin-3 OS=Mus musculus OX=10090 GN=Dnm3 PE=1 SV=1	12	97.1	7	17			2	1	9	1		1	3
High	Q9CZU6	Citrate synthase, mitochondrial OS=Mus musculus OX=10090 GN=Cs PE=1 SV=1	19	51.7	8	17		3		1	7	3			3
High	Q9QYC0	Alpha-adducin OS=Mus musculus OX=10090 GN=Add1 PE=1 SV=2	10	80.6	5	17			3	1	7	3	1	1	1
High	P53994	Ras-related protein Rab-2A OS=Mus musculus OX=10090 GN=Rab2a PE=1 SV=1	32	23.5	5	17			1	1	8			6	1
High	Q9Z1X4	Interleukin enhancer-binding factor 3 OS=Mus musculus OX=10090 GN=Ilf3 PE=1 SV=2	16	96	9	17		1	3	1	8	1		2	1
High	Q8BH59	Calcium-binding mitochondrial carrier protein Aralar1 OS=Mus musculus OX=10090 GN=Slc25a12 PE=1 SV=1	20	74.5	9	17			2		13	1		1
High	P09103	Protein disulfide-isomerase OS=Mus musculus OX=10090 GN=P4hb PE=1 SV=2	13	57	6	17			9	1	4		2		1
High	Q8CI94	Glycogen phosphorylase, brain form OS=Mus musculus OX=10090 GN=Pygb PE=1 SV=3	17	96.7	6	17			2		14			1
High	P18572	Basigin OS=Mus musculus OX=10090 GN=Bsg PE=1 SV=2	14	42.4	5	16		3	1	3	5	1	2	1
High	Q6ZQ38	Cullin-associated NEDD8-dissociated protein 1 OS=Mus musculus OX=10090 GN=Cand1 PE=1 SV=2	14	136.2	13	16			2	1	10	1		1	1
High	Q8K0U4	Heat shock 70 kDa protein 12A OS=Mus musculus OX=10090 GN=Hspa12a PE=1 SV=1	21	74.8	11	16					13		2		1
High	Q921M3	Splicing factor 3B subunit 3 OS=Mus musculus OX=10090 GN=Sf3b3 PE=1 SV=1	9	135.5	9	16			1		9	3		3
High	P14094	Sodium/potassium-transporting ATPase subunit beta-1 OS=Mus musculus OX=10090 GN=Atp1b1 PE=1 SV=1	20	35.2	6	16			2	2	7		2	2	1
High	Q91VR2	ATP synthase subunit gamma, mitochondrial OS=Mus musculus OX=10090 GN=Atp5f1c PE=1 SV=1	24	32.9	7	16				4	7	1		4
High	Q6PHZ2	Calcium/calmodulin-dependent protein kinase type II subunit delta OS=Mus musculus OX=10090 GN=Camk2d PE=1 SV=1	22	56.3	5	16			1	1	10			3	1
High	P17426	AP-2 complex subunit alpha-1 OS=Mus musculus OX=10090 GN=Ap2a1 PE=1 SV=1	17	107.6	10	16					15				1
High	Q64524	Histone H2B type 2-E OS=Mus musculus OX=10090 GN=Hist2h2be PE=1 SV=3	41	14	1	16			1	3	8			1	3
High	P47857	ATP-dependent 6-phosphofructokinase, muscle type OS=Mus musculus OX=10090 GN=Pfkm PE=1 SV=3	12	85.2	6	16			5	2	8	1
High	Q62420	Endophilin-A1 OS=Mus musculus OX=10090 GN=Sh3gl2 PE=1 SV=2	14	39.9	4	16			7		5		2	1	1
High	Q7TNC4	Putative RNA-binding protein Luc7-like 2 OS=Mus musculus OX=10090 GN=Luc7l2 PE=1 SV=1	12	46.6	4	16			2	1	3	2	5	2	1
High	O54983	Ketimine reductase mu-crystallin OS=Mus musculus OX=10090 GN=Crym PE=1 SV=1	27	33.5	7	16				3	10	2		1
High	Q9WV92	Band 4.1-like protein 3 OS=Mus musculus OX=10090 GN=Epb41l3 PE=1 SV=1	15	103.3	8	16			1	3	7		3	2
High	Q61644	Protein kinase C and casein kinase substrate in neurons protein 1 OS=Mus musculus OX=10090 GN=Pacsin1 PE=1 SV=1	28	50.5	8	15		2	1	1	8			2	1
High	O88935	Synapsin-1 OS=Mus musculus OX=10090 GN=Syn1 PE=1 SV=2	18	74.1	5	15			1		9	1		2	2
High	P80318	T-complex protein 1 subunit gamma OS=Mus musculus OX=10090 GN=Cct3 PE=1 SV=1	23	60.6	10	15				2	10				3
High	Q9DBJ1	Phosphoglycerate mutase 1 OS=Mus musculus OX=10090 GN=Pgam1 PE=1 SV=3	46	28.8	8	15				1	13	1
High	Q61545	RNA-binding protein EWS OS=Mus musculus OX=10090 GN=Ewsr1 PE=1 SV=2	9	68.4	3	15		2	2	1	4		4	2
High	Q9R0K7	Plasma membrane calcium-transporting ATPase 2 OS=Mus musculus OX=10090 GN=Atp2b2 PE=1 SV=2	10	132.5	4	15			1	1	9	1	1	2
High	Q8K2B3	Succinate dehydrogenase [ubiquinone] flavoprotein subunit, mitochondrial OS=Mus musculus OX=10090 GN=Sdha PE=1 SV=1	16	72.5	9	15			1	2	9			1	2
High	Q8BFU2	Histone H2A type 3 OS=Mus musculus OX=10090 GN=Hist3h2a PE=1 SV=3	21	14.1	3	15			3		3			8	1
High	Q921F2	TAR DNA-binding protein 43 OS=Mus musculus OX=10090 GN=Tardbp PE=1 SV=1	15	44.5	5	15			3	1	6	2		1	2
High	Q8BGQ7	Alanine--tRNA ligase, cytoplasmic OS=Mus musculus OX=10090 GN=Aars PE=1 SV=1	11	106.8	9	15		1			9	1		3	1
High	P56399	Ubiquitin carboxyl-terminal hydrolase 5 OS=Mus musculus OX=10090 GN=Usp5 PE=1 SV=1	11	95.8	6	15			3		7	1	1	2	1
High	P50247	Adenosylhomocysteinase OS=Mus musculus OX=10090 GN=Ahcy PE=1 SV=3	23	47.7	8	14			1	2	7	1	1		2
High	Q9D0F9	Phosphoglucomutase-1 OS=Mus musculus OX=10090 GN=Pgm1 PE=1 SV=4	15	61.4	7	14		1	1	2	7	2			1
High	Q9Z273	Tubby-related protein 1 OS=Mus musculus OX=10090 GN=Tulp1 PE=1 SV=1	14	60.3	6	14			3	1	6	1	2		1
High	P27601	Guanine nucleotide-binding protein subunit alpha-13 OS=Mus musculus OX=10090 GN=Gna13 PE=1 SV=1	12	44	2	14				5	2			5	2
High	P68510	14-3-3 protein eta OS=Mus musculus OX=10090 GN=Ywhah PE=1 SV=2	35	28.2	5	14				2	7	2		1	2
High	Q8R1B5	Complexin-3 OS=Mus musculus OX=10090 GN=Cplx3 PE=1 SV=1	28	17.6	3	14			1	1	5			6	1
High	P80315	T-complex protein 1 subunit delta OS=Mus musculus OX=10090 GN=Cct4 PE=1 SV=3	22	58	9	14			3		6	1		2	2
High	Q9CZX8	40S ribosomal protein S19 OS=Mus musculus OX=10090 GN=Rps19 PE=1 SV=3	33	16.1	5	14		1	3	2	3	1		2	2
High	Q9D8N0	Elongation factor 1-gamma OS=Mus musculus OX=10090 GN=Eef1g PE=1 SV=3	8	50	2	14		1	5		1	1	3	3
High	Q99L13	3-hydroxyisobutyrate dehydrogenase, mitochondrial OS=Mus musculus OX=10090 GN=Hibadh PE=1 SV=1	31	35.4	7	13				2	8	1		1	1
High	P80313	T-complex protein 1 subunit eta OS=Mus musculus OX=10090 GN=Cct7 PE=1 SV=1	19	59.6	9	13		2	3		7			1
High	Q8VI64	Protein MGARP OS=Mus musculus OX=10090 GN=Mgarp PE=1 SV=1	18	29.9	2	13		5	3					3	2
High	Q7TMK9	Heterogeneous nuclear ribonucleoprotein Q OS=Mus musculus OX=10090 GN=Syncrip PE=1 SV=2	10	69.6	5	13				1	4	2	2	3	1
High	P62908	40S ribosomal protein S3 OS=Mus musculus OX=10090 GN=Rps3 PE=1 SV=1	35	26.7	7	13				2	6		4	1
High	Q8BVE3	V-type proton ATPase subunit H OS=Mus musculus OX=10090 GN=Atp6v1h PE=1 SV=1	13	55.8	5	13		1	2	2	4	1	1	2
High	O35286	Pre-mRNA-splicing factor ATP-dependent RNA helicase DHX15 OS=Mus musculus OX=10090 GN=Dhx15 PE=1 SV=2	12	90.9	7	13			3		7				3
High	O35737	Heterogeneous nuclear ribonucleoprotein H OS=Mus musculus OX=10090 GN=Hnrnph1 PE=1 SV=3	19	49.2	1	13			1		9	3
High	P14206	40S ribosomal protein SA OS=Mus musculus OX=10090 GN=Rpsa PE=1 SV=4	17	32.8	5	13			1	2	6	2			2
High	P35700	Peroxiredoxin-1 OS=Mus musculus OX=10090 GN=Prdx1 PE=1 SV=1	32	22.2	7	13		1	1	1	6	1	1	2
High	Q8VH51	RNA-binding protein 39 OS=Mus musculus OX=10090 GN=Rbm39 PE=1 SV=2	13	59.4	5	13			1	2	4	2		3	1
High	P99029	Peroxiredoxin-5, mitochondrial OS=Mus musculus OX=10090 GN=Prdx5 PE=1 SV=2	26	21.9	5	13			3		7			3
High	P20357	Microtubule-associated protein 2 OS=Mus musculus OX=10090 GN=Map2 PE=1 SV=2	3	199	4	13		1	4	1	1	1		4	1
High	P80314	T-complex protein 1 subunit beta OS=Mus musculus OX=10090 GN=Cct2 PE=1 SV=4	18	57.4	7	13			5		5	1		2
High	P14873	Microtubule-associated protein 1B OS=Mus musculus OX=10090 GN=Map1b PE=1 SV=2	4	270.1	7	13				1	7	1	1	2	1
High	Q9CXY6	Interleukin enhancer-binding factor 2 OS=Mus musculus OX=10090 GN=Ilf2 PE=1 SV=1	27	43	7	13				2	9			1	1
High	Q9D0K2	Succinyl-CoA:3-ketoacid coenzyme A transferase 1, mitochondrial OS=Mus musculus OX=10090 GN=Oxct1 PE=1 SV=1	22	56	8	13		1	2		8			2
High	Q9Z2I9	Succinate--CoA ligase [ADP-forming] subunit beta, mitochondrial OS=Mus musculus OX=10090 GN=Sucla2 PE=1 SV=2	18	50.1	7	13		1		1	6	1	1		3
High	P63094	Guanine nucleotide-binding protein G(s) subunit alpha isoforms short OS=Mus musculus OX=10090 GN=Gnas PE=1 SV=1	9	45.6	2	13			1	1	5		1	4	1
High	Q8BMF4	Dihydrolipoyllysine-residue acetyltransferase component of pyruvate dehydrogenase complex, mitochondrial OS=Mus musculus OX=10090 GN=Dlat PE=1 SV=2	17	67.9	8	12			1	1	7	2			1
High	Q99LC5	Electron transfer flavoprotein subunit alpha, mitochondrial OS=Mus musculus OX=10090 GN=Etfa PE=1 SV=2	18	35	4	12				2	4		2	3	1
High	Q60692	Proteasome subunit beta type-6 OS=Mus musculus OX=10090 GN=Psmb6 PE=1 SV=3	17	25.4	4	12			1	2	4	1	2	2
High	P97807	Fumarate hydratase, mitochondrial OS=Mus musculus OX=10090 GN=Fh PE=1 SV=3	14	54.3	5	12			3		5	1		3
High	Q9QYG0	Protein NDRG2 OS=Mus musculus OX=10090 GN=Ndrg2 PE=1 SV=1	16	40.8	4	12		2	1	1	4	2			2
High	P30275	Creatine kinase U-type, mitochondrial OS=Mus musculus OX=10090 GN=Ckmt1 PE=1 SV=1	14	47	5	12			1	2	4	1		3	1
High	Q8VDP4	Cell cycle and apoptosis regulator protein 2 OS=Mus musculus OX=10090 GN=Ccar2 PE=1 SV=2	15	102.9	10	12		1			9	1			1
High	O88844	Isocitrate dehydrogenase [NADP] cytoplasmic OS=Mus musculus OX=10090 GN=Idh1 PE=1 SV=2	28	46.6	9	12					10	1		1
High	Q8BVI4	Dihydropteridine reductase OS=Mus musculus OX=10090 GN=Qdpr PE=1 SV=2	32	25.6	5	12					7	1		3	1
High	Q62433	Protein NDRG1 OS=Mus musculus OX=10090 GN=Ndrg1 PE=1 SV=1	16	43	4	12		1	3	1	5	1		1
High	Q93092	Transaldolase OS=Mus musculus OX=10090 GN=Taldo1 PE=1 SV=2	20	37.4	6	12		1		1	7	1		2
High	O08709	Peroxiredoxin-6 OS=Mus musculus OX=10090 GN=Prdx6 PE=1 SV=3	38	24.9	8	12					9	1		2
High	Q99LX0	Protein/nucleic acid deglycase DJ-1 OS=Mus musculus OX=10090 GN=Park7 PE=1 SV=1	52	20	8	12				1	9	1			1
High	Q99LD8	N(G),N(G)-dimethylarginine dimethylaminohydrolase 2 OS=Mus musculus OX=10090 GN=Ddah2 PE=1 SV=1	30	29.6	5	11				2	5			2	2
High	P18760	Cofilin-1 OS=Mus musculus OX=10090 GN=Cfl1 PE=1 SV=3	27	18.5	3	11			4	2	2			3
High	P63328	Serine/threonine-protein phosphatase 2B catalytic subunit alpha isoform OS=Mus musculus OX=10090 GN=Ppp3ca PE=1 SV=1	15	58.6	4	11		1			6			3	1
High	Q8BGN8	Synaptoporin OS=Mus musculus OX=10090 GN=Synpr PE=1 SV=1	18	29.2	2	11				4			3	4
High	Q8R081	Heterogeneous nuclear ribonucleoprotein L OS=Mus musculus OX=10090 GN=Hnrnpl PE=1 SV=2	18	63.9	7	11					9			1	1
High	O35643	AP-1 complex subunit beta-1 OS=Mus musculus OX=10090 GN=Ap1b1 PE=1 SV=2	10	103.9	4	11				1	8			2
High	Q9JKB3	Y-box-binding protein 3 OS=Mus musculus OX=10090 GN=Ybx3 PE=1 SV=2	13	38.8	2	11			1	3	2	2	1	2
High	Q9CT10	Ran-binding protein 3 OS=Mus musculus OX=10090 GN=Ranbp3 PE=1 SV=2	5	52.5	2	11		3	2		2	1	1	2
High	Q8C854	Myelin expression factor 2 OS=Mus musculus OX=10090 GN=Myef2 PE=1 SV=1	20	63.3	10	11				1	9			1
High	O08547	Vesicle-trafficking protein SEC22b OS=Mus musculus OX=10090 GN=Sec22b PE=1 SV=3	30	24.7	6	11				2	5			2	2
High	P50580	Proliferation-associated protein 2G4 OS=Mus musculus OX=10090 GN=Pa2g4 PE=1 SV=3	16	43.7	5	11		2			5			4
High	P02088	Hemoglobin subunit beta-1 OS=Mus musculus OX=10090 GN=Hbb-b1 PE=1 SV=2	48	15.8	3	11					10			1
High	P70168	Importin subunit beta-1 OS=Mus musculus OX=10090 GN=Kpnb1 PE=1 SV=2	9	97.1	7	11			1		7		2	1
High	P28652	Calcium/calmodulin-dependent protein kinase type II subunit beta OS=Mus musculus OX=10090 GN=Camk2b PE=1 SV=2	13	60.4	2	11			1	1	6			2	1
High	P70333	Heterogeneous nuclear ribonucleoprotein H2 OS=Mus musculus OX=10090 GN=Hnrnph2 PE=1 SV=1	19	49.2	2	11			1		8	2
High	P62960	Nuclease-sensitive element-binding protein 1 OS=Mus musculus OX=10090 GN=Ybx1 PE=1 SV=3	15	35.7	2	11		1	1	2	1	1	1	3	1
High	Q8BYK4	Retinol dehydrogenase 12 OS=Mus musculus OX=10090 GN=Rdh12 PE=2 SV=1	14	35.3	4	11			2	1	3	1	2	1	1
High	Q91V61	Sideroflexin-3 OS=Mus musculus OX=10090 GN=Sfxn3 PE=1 SV=1	28	35.4	6	11			1		6	1		2	1
High	Q64704	Syntaxin-3 OS=Mus musculus OX=10090 GN=Stx3 PE=1 SV=1	22	33.2	7	11			1	1	6	1		1	1
High	Q61029	Lamina-associated polypeptide 2, isoforms beta/delta/epsilon/gamma OS=Mus musculus OX=10090 GN=Tmpo PE=1 SV=4	17	50.3	5	11			2	1	5	2		1
High	Q9WV34	MAGUK p55 subfamily member 2 OS=Mus musculus OX=10090 GN=Mpp2 PE=1 SV=1	19	61.5	8	11			1	2	6	2
High	P53986	Monocarboxylate transporter 1 OS=Mus musculus OX=10090 GN=Slc16a1 PE=1 SV=1	9	53.2	3	11		2	3	1	2		3
High	P10637	Microtubule-associated protein tau OS=Mus musculus OX=10090 GN=Mapt PE=1 SV=3	4	76.2	2	11			5		3		1	2
High	Q91WJ8	Far upstream element-binding protein 1 OS=Mus musculus OX=10090 GN=Fubp1 PE=1 SV=1	10	68.5	4	11		1	1		4	1	2	1	1
High	Q8K4Z5	Splicing factor 3A subunit 1 OS=Mus musculus OX=10090 GN=Sf3a1 PE=1 SV=1	10	88.5	5	11		1	2		6			2
High	P00493	Hypoxanthine-guanine phosphoribosyltransferase OS=Mus musculus OX=10090 GN=Hprt1 PE=1 SV=3	33	24.6	6	11				1	6			3	1
High	Q9DBG3	AP-2 complex subunit beta OS=Mus musculus OX=10090 GN=Ap2b1 PE=1 SV=1	9	104.5	3	10				1	7			2
High	Q7TPR4	Alpha-actinin-1 OS=Mus musculus OX=10090 GN=Actn1 PE=1 SV=1	7	103	2	10			1		5	1		3
High	Q8C1B7	Septin-11 OS=Mus musculus OX=10090 GN=Sept11 PE=1 SV=4	12	49.7	1	10				1	5	1		2	1
High	Q9D394	Protein RUFY3 OS=Mus musculus OX=10090 GN=Rufy3 PE=1 SV=1	18	53	6	10			1		6		1	1	1
High	Q8BHN3	Neutral alpha-glucosidase AB OS=Mus musculus OX=10090 GN=Ganab PE=1 SV=1	6	106.8	5	10				1	6		1	1	1
High	P62821	Ras-related protein Rab-1A OS=Mus musculus OX=10090 GN=Rab1A PE=1 SV=3	32	22.7	1	10			2	3	3			2
High	Q91V41	Ras-related protein Rab-14 OS=Mus musculus OX=10090 GN=Rab14 PE=1 SV=3	34	23.9	5	10			2		6			1	1
High	Q9QZM0	Ubiquilin-2 OS=Mus musculus OX=10090 GN=Ubqln2 PE=1 SV=2	13	67.3	4	10		1	1		6			1	1
High	P49443	Protein phosphatase 1A OS=Mus musculus OX=10090 GN=Ppm1a PE=1 SV=1	27	42.4	8	10		1	1		6			2
High	Q9WVJ5	Beta-crystallin B1 OS=Mus musculus OX=10090 GN=Crybb1 PE=1 SV=3	21	28	3	10			1		3	1	4	1
High	Q9CY58	Plasminogen activator inhibitor 1 RNA-binding protein OS=Mus musculus OX=10090 GN=Serbp1 PE=1 SV=2	9	44.7	3	10		1	3					3	3
High	O88342	WD repeat-containing protein 1 OS=Mus musculus OX=10090 GN=Wdr1 PE=1 SV=3	15	66.4	7	10				1	8			1
High	P32958	Rod outer segment membrane protein 1 OS=Mus musculus OX=10090 GN=Rom1 PE=2 SV=1	11	37.2	3	10				2	5		1	1	1
High	Q08331	Calretinin OS=Mus musculus OX=10090 GN=Calb2 PE=1 SV=3	28	31.4	6	10				1	6	2		1
High	P11798	Calcium/calmodulin-dependent protein kinase type II subunit alpha OS=Mus musculus OX=10090 GN=Camk2a PE=1 SV=2	11	54.1	1	10			1	1	5			2	1
High	Q91V12	Cytosolic acyl coenzyme A thioester hydrolase OS=Mus musculus OX=10090 GN=Acot7 PE=1 SV=2	12	42.5	4	10			3		4	1	1		1
High	Q8BT60	Copine-3 OS=Mus musculus OX=10090 GN=Cpne3 PE=1 SV=2	3	59.5	1	10				2	7	1
High	Q9CZY3	Ubiquitin-conjugating enzyme E2 variant 1 OS=Mus musculus OX=10090 GN=Ube2v1 PE=1 SV=1	24	16.3	1	10		2	3		4			1
High	Q9WUB3	Glycogen phosphorylase, muscle form OS=Mus musculus OX=10090 GN=Pygm PE=1 SV=3	13	97.2	5	10					10
High	P43275	Histone H1.1 OS=Mus musculus OX=10090 GN=Hist1h1a PE=1 SV=2	12	21.8	2	10				2	3	1		2	2
High	Q6ZWX6	Eukaryotic translation initiation factor 2 subunit 1 OS=Mus musculus OX=10090 GN=Eif2s1 PE=1 SV=3	21	36.1	6	10				1	6			2	1
High	P50518	V-type proton ATPase subunit E 1 OS=Mus musculus OX=10090 GN=Atp6v1e1 PE=1 SV=2	15	26.1	4	10				2	3			3	2
High	Q8VE97	Serine/arginine-rich splicing factor 4 OS=Mus musculus OX=10090 GN=Srsf4 PE=2 SV=1	8	55.9	3	10		1		2	4	1		2
High	O55022	Membrane-associated progesterone receptor component 1 OS=Mus musculus OX=10090 GN=Pgrmc1 PE=1 SV=4	23	21.7	4	10				1	4	1		4
High	Q9Z1G4	V-type proton ATPase 116 kDa subunit a isoform 1 OS=Mus musculus OX=10090 GN=Atp6v0a1 PE=1 SV=3	9	96.4	6	10			1	1	5			2	1
High	Q8C2Q3	RNA-binding protein 14 OS=Mus musculus OX=10090 GN=Rbm14 PE=1 SV=1	9	69.4	5	10				1	5	1		3
High	Q9WVA3	Mitotic checkpoint protein BUB3 OS=Mus musculus OX=10090 GN=Bub3 PE=1 SV=2	27	36.9	7	9			1	1	7
High	Q9Z2U0	Proteasome subunit alpha type-7 OS=Mus musculus OX=10090 GN=Psma7 PE=1 SV=1	24	27.8	5	9				1	5	1		1	1
High	O54828	Regulator of G-protein signaling 9 OS=Mus musculus OX=10090 GN=Rgs9 PE=1 SV=3	10	76.9	7	9				1	6	1		1
High	Q9Z1F9	SUMO-activating enzyme subunit 2 OS=Mus musculus OX=10090 GN=Uba2 PE=1 SV=1	9	70.5	5	9					5	1	1	1	1
High	P24527	Leukotriene A-4 hydrolase OS=Mus musculus OX=10090 GN=Lta4h PE=1 SV=4	12	69	6	9			1		4	1		1	2
High	O55131	Septin-7 OS=Mus musculus OX=10090 GN=Sept7 PE=1 SV=1	11	50.5	3	9				2	5				2
High	P62806	Histone H4 OS=Mus musculus OX=10090 GN=Hist1h4a PE=1 SV=2	50	11.4	5	9			1		8
High	P80316	T-complex protein 1 subunit epsilon OS=Mus musculus OX=10090 GN=Cct5 PE=1 SV=1	9	59.6	4	9		1			4	1	1	2
High	Q99P72	Reticulon-4 OS=Mus musculus OX=10090 GN=Rtn4 PE=1 SV=2	10	126.5	5	9					4	2	2	1
High	Q9D0J8	Parathymosin OS=Mus musculus OX=10090 GN=Ptms PE=1 SV=3	11	11.4	1	9		1		1	1		4	1	1
High	Q9Z2W0	Aspartyl aminopeptidase OS=Mus musculus OX=10090 GN=Dnpep PE=1 SV=2	17	52.2	6	9				1	6		1		1
High	Q02257	Junction plakoglobin OS=Mus musculus OX=10090 GN=Jup PE=1 SV=3	10	81.7	6	9					6		1	1	1
High	Q9EQH3	Vacuolar protein sorting-associated protein 35 OS=Mus musculus OX=10090 GN=Vps35 PE=1 SV=1	11	91.7	7	9				1	7	1
High	Q8C1A5	Thimet oligopeptidase OS=Mus musculus OX=10090 GN=Thop1 PE=1 SV=1	11	78	6	9			2	2	5
High	Q99KJ8	Dynactin subunit 2 OS=Mus musculus OX=10090 GN=Dctn2 PE=1 SV=3	21	44.1	6	9			2	1	6
High	Q5M8N0	CB1 cannabinoid receptor-interacting protein 1 OS=Mus musculus OX=10090 GN=Cnrip1 PE=1 SV=1	10	18.6	1	9			4	1	1			2	1
High	P29974	cGMP-gated cation channel alpha-1 OS=Mus musculus OX=10090 GN=Cnga1 PE=2 SV=2	8	79.4	5	9				1	5			2	1
High	P09671	Superoxide dismutase [Mn], mitochondrial OS=Mus musculus OX=10090 GN=Sod2 PE=1 SV=3	14	24.6	3	9				2	3	1	1	2
High	Q3UM45	Protein phosphatase 1 regulatory subunit 7 OS=Mus musculus OX=10090 GN=Ppp1r7 PE=1 SV=2	23	41.3	7	9					7			1	1
High	O88487	Cytoplasmic dynein 1 intermediate chain 2 OS=Mus musculus OX=10090 GN=Dync1i2 PE=1 SV=1	9	68.4	4	9		1	1		4	1		1	1
High	Q9CWZ7	Gamma-soluble NSF attachment protein OS=Mus musculus OX=10090 GN=Napg PE=1 SV=1	25	34.7	6	9					8			1
High	P21619	Lamin-B2 OS=Mus musculus OX=10090 GN=Lmnb2 PE=1 SV=2	16	67.3	5	9			1		5	2			1
High	P51863	V-type proton ATPase subunit d 1 OS=Mus musculus OX=10090 GN=Atp6v0d1 PE=1 SV=2	19	40.3	7	9				1	6			1	1
High	Q5PR73	GTP-binding protein Di-Ras2 OS=Mus musculus OX=10090 GN=Diras2 PE=1 SV=1	12	22.5	2	9			1	4	2			2
High	Q99L43	Phosphatidate cytidylyltransferase 2 OS=Mus musculus OX=10090 GN=Cds2 PE=1 SV=1	7	51.3	2	9			2	1	2	1		1	2
High	Q8R1Q8	Cytoplasmic dynein 1 light intermediate chain 1 OS=Mus musculus OX=10090 GN=Dync1li1 PE=1 SV=1	9	56.6	3	9		1	1		2	1		3	1
High	P61205	ADP-ribosylation factor 3 OS=Mus musculus OX=10090 GN=Arf3 PE=2 SV=2	31	20.6	3	9		1	3		5
High	Q80TZ3	Putative tyrosine-protein phosphatase auxilin OS=Mus musculus OX=10090 GN=Dnajc6 PE=1 SV=2	7	102.2	7	9				2	6		1
High	O35129	Prohibitin-2 OS=Mus musculus OX=10090 GN=Phb2 PE=1 SV=1	26	33.3	7	9					6			2	1
High	Q9QW08	Phosducin OS=Mus musculus OX=10090 GN=Pdc PE=2 SV=1	20	28	3	9					4		2	3
High	Q9ERK4	Exportin-2 OS=Mus musculus OX=10090 GN=Cse1l PE=1 SV=1	10	110.4	8	9					7			1	1
High	O08749	Dihydrolipoyl dehydrogenase, mitochondrial OS=Mus musculus OX=10090 GN=Dld PE=1 SV=2	13	54.2	5	9			1		6		1		1
High	P28663	Beta-soluble NSF attachment protein OS=Mus musculus OX=10090 GN=Napb PE=1 SV=2	25	33.5	5	9					6			3
High	Q9R1T4	Septin-6 OS=Mus musculus OX=10090 GN=Sept6 PE=1 SV=4	20	49.6	3	9					8				1
High	O88544	COP9 signalosome complex subunit 4 OS=Mus musculus OX=10090 GN=Cops4 PE=1 SV=1	22	46.3	6	9				1	6				2
High	P34057	Recoverin OS=Mus musculus OX=10090 GN=Rcvrn PE=2 SV=2	28	23.4	7	9					7	1			1
High	Q80SW1	S-adenosylhomocysteine hydrolase-like protein 1 OS=Mus musculus OX=10090 GN=Ahcyl1 PE=1 SV=1	15	58.9	7	9			1		7	1
High	Q62318	Transcription intermediary factor 1-beta OS=Mus musculus OX=10090 GN=Trim28 PE=1 SV=3	13	88.8	6	9				1	7				1
High	Q00612	Glucose-6-phosphate 1-dehydrogenase X OS=Mus musculus OX=10090 GN=G6pdx PE=1 SV=3	9	59.2	4	9		2	2	1	4
High	P02525	Beta-crystallin A1 OS=Mus musculus OX=10090 GN=Cryba1 PE=2 SV=2	7	23.4	1	9				1	3	1	2	2
High	Q922B2	Aspartate--tRNA ligase, cytoplasmic OS=Mus musculus OX=10090 GN=Dars PE=1 SV=2	15	57.1	7	9		1			7			1
High	P03995	Glial fibrillary acidic protein OS=Mus musculus OX=10090 GN=Gfap PE=1 SV=4	16	49.9	5	9				1	5		1	1	1
High	Q9CQQ7	ATP synthase F(0) complex subunit B1, mitochondrial OS=Mus musculus OX=10090 GN=Atp5pb PE=1 SV=1	9	28.9	3	9				1	4	1	2	1
High	P62751	60S ribosomal protein L23a OS=Mus musculus OX=10090 GN=Rpl23a PE=1 SV=1	20	17.7	3	8			2	3	1		1	1
High	O08788	Dynactin subunit 1 OS=Mus musculus OX=10090 GN=Dctn1 PE=1 SV=3	8	141.6	8	8					7			1
High	Q9CZC8	Secernin-1 OS=Mus musculus OX=10090 GN=Scrn1 PE=1 SV=1	8	46.3	3	8				1	5	1			1
High	Q91WD9	Secretagogin OS=Mus musculus OX=10090 GN=Scgn PE=2 SV=1	18	32.1	4	8				1	4	1		1	1
High	P30681	High mobility group protein B2 OS=Mus musculus OX=10090 GN=Hmgb2 PE=1 SV=3	26	24.1	4	8					6	1			1
High	Q60931	Voltage-dependent anion-selective channel protein 3 OS=Mus musculus OX=10090 GN=Vdac3 PE=1 SV=1	16	30.7	4	8				1	5	1			1
High	Q62095	ATP-dependent RNA helicase DDX3Y OS=Mus musculus OX=10090 GN=Ddx3y PE=1 SV=2	11	73.4	7	8		1	1	2	4
High	O55234	Proteasome subunit beta type-5 OS=Mus musculus OX=10090 GN=Psmb5 PE=1 SV=3	26	28.5	5	8			1		6		1
High	Q91VM5	RNA binding motif protein, X-linked-like-1 OS=Mus musculus OX=10090 GN=Rbmxl1 PE=2 SV=1	19	42.1	1	8			1	2	3	1		1
High	P19783	Cytochrome c oxidase subunit 4 isoform 1, mitochondrial OS=Mus musculus OX=10090 GN=Cox4i1 PE=1 SV=2	32	19.5	6	8			2		6
High	Q8R0Y6	Cytosolic 10-formyltetrahydrofolate dehydrogenase OS=Mus musculus OX=10090 GN=Aldh1l1 PE=1 SV=1	10	98.6	8	8					8
High	P51150	Ras-related protein Rab-7a OS=Mus musculus OX=10090 GN=Rab7a PE=1 SV=2	29	23.5	5	8				2	6
High	P52785	Guanylyl cyclase GC-E OS=Mus musculus OX=10090 GN=Gucy2e PE=3 SV=2	7	120.6	5	8			1		7
High	P09405	Nucleolin OS=Mus musculus OX=10090 GN=Ncl PE=1 SV=2	8	76.7	5	8				3	5
High	Q8VDM4	26S proteasome non-ATPase regulatory subunit 2 OS=Mus musculus OX=10090 GN=Psmd2 PE=1 SV=1	7	100.1	5	8				1	4	1		1	1
High	P10630	Eukaryotic initiation factor 4A-II OS=Mus musculus OX=10090 GN=Eif4a2 PE=1 SV=2	16	46.4	2	8				1	6	1
High	P23927	Alpha-crystallin B chain OS=Mus musculus OX=10090 GN=Cryab PE=1 SV=2	23	20.1	4	8			1		6	1
High	Q91YQ5	Dolichyl-diphosphooligosaccharide--protein glycosyltransferase subunit 1 OS=Mus musculus OX=10090 GN=Rpn1 PE=1 SV=1	9	68.5	5	8			3		5
High	P62264	40S ribosomal protein S14 OS=Mus musculus OX=10090 GN=Rps14 PE=1 SV=3	18	16.3	3	8		1	1		3			3
High	Q9JLV5	Cullin-3 OS=Mus musculus OX=10090 GN=Cul3 PE=1 SV=1	7	88.9	4	8		1	1		4			1	1
High	Q9JM62	Receptor expression-enhancing protein 6 OS=Mus musculus OX=10090 GN=Reep6 PE=1 SV=1	25	22.2	4	8				1	3	1			3
High	Q9EQU5	Protein SET OS=Mus musculus OX=10090 GN=Set PE=1 SV=1	8	33.4	2	8			1		3			4
High	D3Z7P3	Glutaminase kidney isoform, mitochondrial OS=Mus musculus OX=10090 GN=Gls PE=1 SV=1	13	73.9	4	8		1	3		3			1
High	Q6PDM2	Serine/arginine-rich splicing factor 1 OS=Mus musculus OX=10090 GN=Srsf1 PE=1 SV=3	21	27.7	5	8				1	6		1
High	P12367	cAMP-dependent protein kinase type II-alpha regulatory subunit OS=Mus musculus OX=10090 GN=Prkar2a PE=1 SV=2	19	45.4	6	8				1	6			1
High	P52293	Importin subunit alpha-1 OS=Mus musculus OX=10090 GN=Kpna2 PE=1 SV=2	16	57.9	6	8				2	6
High	Q91VU6	DDB1- and CUL4-associated factor 11 OS=Mus musculus OX=10090 GN=Dcaf11 PE=1 SV=1	13	62	5	8					2		3	3
High	Q61699	Heat shock protein 105 kDa OS=Mus musculus OX=10090 GN=Hsph1 PE=1 SV=2	6	96.3	4	8				2	5				1
High	Q9DCD0	6-phosphogluconate dehydrogenase, decarboxylating OS=Mus musculus OX=10090 GN=Pgd PE=1 SV=3	20	53.2	7	8					6	1		1
High	Q9R0P5	Destrin OS=Mus musculus OX=10090 GN=Dstn PE=1 SV=3	23	18.5	3	8			1		6			1
High	P14211	Calreticulin OS=Mus musculus OX=10090 GN=Calr PE=1 SV=1	18	48	6	8				1	5			1	1
High	P62827	GTP-binding nuclear protein Ran OS=Mus musculus OX=10090 GN=Ran PE=1 SV=3	21	24.4	4	8				2	4	1		1
High	Q6PHN9	Ras-related protein Rab-35 OS=Mus musculus OX=10090 GN=Rab35 PE=1 SV=1	23	23	2	8			2		4			2
High	Q9D051	Pyruvate dehydrogenase E1 component subunit beta, mitochondrial OS=Mus musculus OX=10090 GN=Pdhb PE=1 SV=1	15	38.9	4	8				2	5			1
High	Q8CGC7	Bifunctional glutamate/proline--tRNA ligase OS=Mus musculus OX=10090 GN=Eprs PE=1 SV=4	4	170	4	8					4	1		2	1
High	Q9CXW4	60S ribosomal protein L11 OS=Mus musculus OX=10090 GN=Rpl11 PE=1 SV=4	13	20.2	2	8			2	1	2			2	1
High	Q9D1G1	Ras-related protein Rab-1B OS=Mus musculus OX=10090 GN=Rab1b PE=1 SV=1	32	22.2	1	8			2	2	3			1
High	Q9WVT6	Carbonic anhydrase 14 OS=Mus musculus OX=10090 GN=Ca14 PE=1 SV=1	12	37.5	3	8			2	1	2	1		1	1
High	Q04750	DNA topoisomerase 1 OS=Mus musculus OX=10090 GN=Top1 PE=1 SV=2	10	90.8	6	8			2	2	2	2
High	Q9Z0S1	3'(2'),5'-bisphosphate nucleotidase 1 OS=Mus musculus OX=10090 GN=Bpnt1 PE=1 SV=2	26	33.2	5	8			1		5	2
High	P08228	Superoxide dismutase [Cu-Zn] OS=Mus musculus OX=10090 GN=Sod1 PE=1 SV=2	30	15.9	5	8		1		2	4				1
High	Q99K48	Non-POU domain-containing octamer-binding protein OS=Mus musculus OX=10090 GN=Nono PE=1 SV=3	16	54.5	4	8			2		4	1		1
High	Q6PB66	Leucine-rich PPR motif-containing protein, mitochondrial OS=Mus musculus OX=10090 GN=Lrpprc PE=1 SV=2	6	156.5	7	8					7	1
High	Q9JIS5	Synaptic vesicle glycoprotein 2A OS=Mus musculus OX=10090 GN=Sv2a PE=1 SV=1	7	82.6	4	8				1	4	1		1	1
High	Q8BMS1	Trifunctional enzyme subunit alpha, mitochondrial OS=Mus musculus OX=10090 GN=Hadha PE=1 SV=1	13	82.6	7	8					7	1
High	Q8CJG0	Protein argonaute-2 OS=Mus musculus OX=10090 GN=Ago2 PE=1 SV=3	9	97.2	6	8			2		5			1
High	P97822	Acidic leucine-rich nuclear phosphoprotein 32 family member E OS=Mus musculus OX=10090 GN=Anp32e PE=1 SV=2	10	29.6	3	8				1	4			1	2
High	P80317	T-complex protein 1 subunit zeta OS=Mus musculus OX=10090 GN=Cct6a PE=1 SV=3	17	58	8	8			1		7
High	P51859	Hepatoma-derived growth factor OS=Mus musculus OX=10090 GN=Hdgf PE=1 SV=2	9	26.3	2	8		2	1	1	2	1		1
High	Q61191	Host cell factor 1 OS=Mus musculus OX=10090 GN=Hcfc1 PE=1 SV=2	4	210.3	7	8				1	6				1
High	Q8BFZ9	Erlin-2 OS=Mus musculus OX=10090 GN=Erlin2 PE=1 SV=1	20	37.8	5	8				1	5	1		1
High	Q9JME5	AP-3 complex subunit beta-2 OS=Mus musculus OX=10090 GN=Ap3b2 PE=1 SV=2	9	119.1	7	7					7
High	Q91WC3	Long-chain-fatty-acid--CoA ligase 6 OS=Mus musculus OX=10090 GN=Acsl6 PE=1 SV=1	13	78	7	7					7
High	O08810	116 kDa U5 small nuclear ribonucleoprotein component OS=Mus musculus OX=10090 GN=Eftud2 PE=1 SV=1	7	109.3	5	7				1	5			1
High	Q8BMK4	Cytoskeleton-associated protein 4 OS=Mus musculus OX=10090 GN=Ckap4 PE=1 SV=2	11	63.7	5	7			1		5				1
High	Q80WM3	Complexin-4 OS=Mus musculus OX=10090 GN=Cplx4 PE=1 SV=2	48	18.3	5	7				1	3		1	1	1
High	Q99KK2	N-acylneuraminate cytidylyltransferase OS=Mus musculus OX=10090 GN=Cmas PE=1 SV=2	9	48	3	7			3		1	1	2
High	Q3UEB3	Poly(U)-binding-splicing factor PUF60 OS=Mus musculus OX=10090 GN=Puf60 PE=1 SV=2	12	60.2	5	7				1	5			1
High	Q60864	Stress-induced-phosphoprotein 1 OS=Mus musculus OX=10090 GN=Stip1 PE=1 SV=1	13	62.5	5	7					6				1
High	P14869	60S acidic ribosomal protein P0 OS=Mus musculus OX=10090 GN=Rplp0 PE=1 SV=3	26	34.2	5	7				1	6
High	P97376	Protein FRG1 OS=Mus musculus OX=10090 GN=Frg1 PE=1 SV=2	11	29.1	2	7				1	2		3	1
High	Q9QUM9	Proteasome subunit alpha type-6 OS=Mus musculus OX=10090 GN=Psma6 PE=1 SV=1	12	27.4	2	7					2	1		2	2
High	Q8BWF0	Succinate-semialdehyde dehydrogenase, mitochondrial OS=Mus musculus OX=10090 GN=Aldh5a1 PE=1 SV=1	9	55.9	3	7			2	2	2		1
High	Q91YT0	NADH dehydrogenase [ubiquinone] flavoprotein 1, mitochondrial OS=Mus musculus OX=10090 GN=Ndufv1 PE=1 SV=1	11	50.8	5	7				1	5	1
High	Q8C6B9	Active regulator of SIRT1 OS=Mus musculus OX=10090 GN=Rps19bp1 PE=1 SV=1	21	16	2	7			1	1	1			4
High	P40124	Adenylyl cyclase-associated protein 1 OS=Mus musculus OX=10090 GN=Cap1 PE=1 SV=4	18	51.5	4	7				1	4			1	1
High	Q4KMM3	Oxidation resistance protein 1 OS=Mus musculus OX=10090 GN=Oxr1 PE=1 SV=3	11	95.9	6	7		1			6
High	Q99L47	Hsc70-interacting protein OS=Mus musculus OX=10090 GN=St13 PE=1 SV=1	12	41.6	4	7			2		4			1
High	P63001	Ras-related C3 botulinum toxin substrate 1 OS=Mus musculus OX=10090 GN=Rac1 PE=1 SV=1	19	21.4	3	7			1	1	3		1		1
High	P61089	Ubiquitin-conjugating enzyme E2 N OS=Mus musculus OX=10090 GN=Ube2n PE=1 SV=1	28	17.1	4	7		2			4			1
High	P45376	Aldose reductase OS=Mus musculus OX=10090 GN=Akr1b1 PE=1 SV=3	15	35.7	5	7				1	4			1	1
High	Q9WV02	RNA-binding motif protein, X chromosome OS=Mus musculus OX=10090 GN=Rbmx PE=1 SV=1	18	42.3	1	7			1	2	3			1
High	Q60597	2-oxoglutarate dehydrogenase, mitochondrial OS=Mus musculus OX=10090 GN=Ogdh PE=1 SV=3	4	116.4	4	7		1			4			2
High	P25444	40S ribosomal protein S2 OS=Mus musculus OX=10090 GN=Rps2 PE=1 SV=3	9	31.2	3	7				1	3	1	1	1
High	P10711	Transcription elongation factor A protein 1 OS=Mus musculus OX=10090 GN=Tcea1 PE=1 SV=2	20	33.9	5	7					5			1	1
High	Q9D2G2	Dihydrolipoyllysine-residue succinyltransferase component of 2-oxoglutarate dehydrogenase complex, mitochondrial OS=Mus musculus OX=10090 GN=Dlst PE=1 SV=1	11	49	4	7					4				3
High	P26041	Moesin OS=Mus musculus OX=10090 GN=Msn PE=1 SV=3	11	67.7	4	7					7
High	P24369	Peptidyl-prolyl cis-trans isomerase B OS=Mus musculus OX=10090 GN=Ppib PE=1 SV=2	20	23.7	4	7				2	4				1
High	Q9CYI4	Putative RNA-binding protein Luc7-like 1 OS=Mus musculus OX=10090 GN=Luc7l PE=1 SV=2	13	43.9	3	7				1	2	1	1	1	1
High	P97300	Neuroplastin OS=Mus musculus OX=10090 GN=Nptn PE=1 SV=3	11	44.3	4	7		1	1		3		1		1
High	Q148R9	Regulator of G-protein signaling 9-binding protein OS=Mus musculus OX=10090 GN=Rgs9bp PE=1 SV=2	11	25.2	2	7				1	2	1	1	2
High	O35633	Vesicular inhibitory amino acid transporter OS=Mus musculus OX=10090 GN=Slc32a1 PE=1 SV=3	5	57.3	3	7		1		1	3		1	1
High	Q7TNV0	Protein DEK OS=Mus musculus OX=10090 GN=Dek PE=1 SV=1	9	43.1	3	7		1	2	1	2			1
High	O35465	Peptidyl-prolyl cis-trans isomerase FKBP8 OS=Mus musculus OX=10090 GN=Fkbp8 PE=1 SV=2	8	43.5	2	7					2	1		3	1
High	Q9DA97	Septin-14 OS=Mus musculus OX=10090 GN=Sept14 PE=1 SV=3	7	49.8	1	7				2	2	1			2
High	Q6DFW4	Nucleolar protein 58 OS=Mus musculus OX=10090 GN=Nop58 PE=1 SV=1	12	60.3	5	7					3	2		1	1
High	O35954	Membrane-associated phosphatidylinositol transfer protein 1 OS=Mus musculus OX=10090 GN=Pitpnm1 PE=1 SV=1	11	134.9	7	7					7
High	Q8K310	Matrin-3 OS=Mus musculus OX=10090 GN=Matr3 PE=1 SV=1	8	94.6	5	7					6				1
High	Q9CPU0	Lactoylglutathione lyase OS=Mus musculus OX=10090 GN=Glo1 PE=1 SV=3	18	20.8	4	7				1	5				1
High	Q9D1A2	Cytosolic non-specific dipeptidase OS=Mus musculus OX=10090 GN=Cndp2 PE=1 SV=1	9	52.7	4	7			2		4				1
High	Q924N4	Solute carrier family 12 member 6 OS=Mus musculus OX=10090 GN=Slc12a6 PE=1 SV=2	3	127.4	1	7				1	5			1
High	P70670	Nascent polypeptide-associated complex subunit alpha, muscle-specific form OS=Mus musculus OX=10090 GN=Naca PE=1 SV=2	3	220.4	4	7				1	2	1	1		2
High	Q8R366	Immunoglobulin superfamily member 8 OS=Mus musculus OX=10090 GN=Igsf8 PE=1 SV=2	13	65	5	7			1		6
High	Q63836	Selenium-binding protein 2 OS=Mus musculus OX=10090 GN=Selenbp2 PE=1 SV=2	11	52.6	4	7			4	1	2
High	Q9R1P4	Proteasome subunit alpha type-1 OS=Mus musculus OX=10090 GN=Psma1 PE=1 SV=1	19	29.5	4	7					5	1	1
High	Q64105	Sepiapterin reductase OS=Mus musculus OX=10090 GN=Spr PE=1 SV=1	30	27.9	5	7				2	5
High	Q8BUV3	Gephyrin OS=Mus musculus OX=10090 GN=Gphn PE=1 SV=2	5	83.2	3	7			1	1	3			1	1
High	Q62093	Serine/arginine-rich splicing factor 2 OS=Mus musculus OX=10090 GN=Srsf2 PE=1 SV=4	11	25.5	2	7		1		1	2			2	1
High	Q61598	Rab GDP dissociation inhibitor beta OS=Mus musculus OX=10090 GN=Gdi2 PE=1 SV=1	16	50.5	4	7			1	1	5
High	P62881	Guanine nucleotide-binding protein subunit beta-5 OS=Mus musculus OX=10090 GN=Gnb5 PE=1 SV=1	5	43.5	1	7			1	2	1		1	2
High	P10852	4F2 cell-surface antigen heavy chain OS=Mus musculus OX=10090 GN=Slc3a2 PE=1 SV=1	13	58.3	6	7				1	5				1
High	P24549	Retinal dehydrogenase 1 OS=Mus musculus OX=10090 GN=Aldh1a1 PE=1 SV=5	14	54.4	4	7					5		1	1
High	P0DP27	Calmodulin-2 OS=Mus musculus OX=10090 GN=Calm2 PE=1 SV=1	37	16.8	3	7					7
High	O55023	Inositol monophosphatase 1 OS=Mus musculus OX=10090 GN=Impa1 PE=1 SV=1	13	30.4	4	6					3	2		1
High	Q8BP67	60S ribosomal protein L24 OS=Mus musculus OX=10090 GN=Rpl24 PE=1 SV=2	13	17.8	2	6			1	2		1		2
High	P63158	High mobility group protein B1 OS=Mus musculus OX=10090 GN=Hmgb1 PE=1 SV=2	32	24.9	3	6					6
High	Q8CCF0	U4/U6 small nuclear ribonucleoprotein Prp31 OS=Mus musculus OX=10090 GN=Prpf31 PE=1 SV=3	8	55.4	3	6					2	2		1	1
High	Q9CW03	Structural maintenance of chromosomes protein 3 OS=Mus musculus OX=10090 GN=Smc3 PE=1 SV=2	6	141.5	5	6					5			1
High	Q9Z2R6	Protein unc-119 homolog A OS=Mus musculus OX=10090 GN=Unc119 PE=1 SV=1	23	27	4	6				1	4	1
High	P84091	AP-2 complex subunit mu OS=Mus musculus OX=10090 GN=Ap2m1 PE=1 SV=1	14	49.6	5	6					5	1
High	Q64133	Amine oxidase [flavin-containing] A OS=Mus musculus OX=10090 GN=Maoa PE=1 SV=3	12	59.6	5	6				1	5
High	Q5SUF2	Luc7-like protein 3 OS=Mus musculus OX=10090 GN=Luc7l3 PE=1 SV=1	8	51.4	3	6			1		3			2
High	Q9D0I9	Arginine--tRNA ligase, cytoplasmic OS=Mus musculus OX=10090 GN=Rars PE=1 SV=2	10	75.6	5	6			1		5
High	Q99JX3	Golgi reassembly-stacking protein 2 OS=Mus musculus OX=10090 GN=Gorasp2 PE=1 SV=3	12	47	3	6				1	3		2
High	P18608	Non-histone chromosomal protein HMG-14 OS=Mus musculus OX=10090 GN=Hmgn1 PE=1 SV=2	36	10.1	3	6					4			2
High	Q9EQF6	Dihydropyrimidinase-related protein 5 OS=Mus musculus OX=10090 GN=Dpysl5 PE=1 SV=1	9	61.5	3	6				1	3		1		1
High	Q64332	Synapsin-2 OS=Mus musculus OX=10090 GN=Syn2 PE=1 SV=2	10	63.3	2	6					3			3
High	P62301	40S ribosomal protein S13 OS=Mus musculus OX=10090 GN=Rps13 PE=1 SV=2	23	17.2	4	6				1	3		1	1
High	P00405	Cytochrome c oxidase subunit 2 OS=Mus musculus OX=10090 GN=Mtco2 PE=1 SV=1	9	26	2	6				1	3			1	1
High	P48453	Serine/threonine-protein phosphatase 2B catalytic subunit beta isoform OS=Mus musculus OX=10090 GN=Ppp3cb PE=1 SV=2	7	59.1	1	6		1	1		2			2
High	Q9CZ44	NSFL1 cofactor p47 OS=Mus musculus OX=10090 GN=Nsfl1c PE=1 SV=1	26	40.7	6	6					4			1	1
High	P63330	Serine/threonine-protein phosphatase 2A catalytic subunit alpha isoform OS=Mus musculus OX=10090 GN=Ppp2ca PE=1 SV=1	25	35.6	6	6					5			1
High	P60487	Pyridoxal phosphate phosphatase OS=Mus musculus OX=10090 GN=Pdxp PE=1 SV=1	24	31.5	5	6					5			1
High	P06801	NADP-dependent malic enzyme OS=Mus musculus OX=10090 GN=Me1 PE=1 SV=2	11	63.9	5	6			1		4			1
High	Q9D3D9	ATP synthase subunit delta, mitochondrial OS=Mus musculus OX=10090 GN=Atp5f1d PE=1 SV=1	8	17.6	1	6		3	2					1
High	Q61768	Kinesin-1 heavy chain OS=Mus musculus OX=10090 GN=Kif5b PE=1 SV=3	8	109.5	4	6					6
High	Q08288	Cell growth-regulating nucleolar protein OS=Mus musculus OX=10090 GN=Lyar PE=1 SV=2	16	43.7	4	6					4			1	1
High	P24547	Inosine-5'-monophosphate dehydrogenase 2 OS=Mus musculus OX=10090 GN=Impdh2 PE=1 SV=2	9	55.8	3	6		1			3			1	1
High	P60843	Eukaryotic initiation factor 4A-I OS=Mus musculus OX=10090 GN=Eif4a1 PE=1 SV=1	13	46.1	1	6				1	4	1
High	Q8CIE6	Coatomer subunit alpha OS=Mus musculus OX=10090 GN=Copa PE=1 SV=2	4	138.3	5	6					6
High	P01831	Thy-1 membrane glycoprotein OS=Mus musculus OX=10090 GN=Thy1 PE=1 SV=1	15	18.1	2	6				1	2		2	1
High	P35486	Pyruvate dehydrogenase E1 component subunit alpha, somatic form, mitochondrial OS=Mus musculus OX=10090 GN=Pdha1 PE=1 SV=1	8	43.2	3	6					3	1		2
High	Q9JM96	Cdc42 effector protein 4 OS=Mus musculus OX=10090 GN=Cdc42ep4 PE=1 SV=1	13	37.8	3	6			1		3			1	1
High	Q9JJU9	Beta-crystallin B3 OS=Mus musculus OX=10090 GN=Crybb3 PE=2 SV=3	22	24.3	5	6					5				1
High	Q9D1J3	SAP domain-containing ribonucleoprotein OS=Mus musculus OX=10090 GN=Sarnp PE=1 SV=3	18	23.5	3	6				1	3			2
High	Q9WUA2	Phenylalanine--tRNA ligase beta subunit OS=Mus musculus OX=10090 GN=Farsb PE=1 SV=2	7	65.7	4	6					4				2
High	Q62283	Tetraspanin-7 OS=Mus musculus OX=10090 GN=Tspan7 PE=1 SV=2	6	27.5	1	6					2	2		1	1
High	Q9CR62	Mitochondrial 2-oxoglutarate/malate carrier protein OS=Mus musculus OX=10090 GN=Slc25a11 PE=1 SV=3	11	34.1	3	6				1	4	1
High	Q9JJV1	Beta-crystallin A2 OS=Mus musculus OX=10090 GN=Cryba2 PE=2 SV=3	33	22.2	5	6			1		4	1
High	Q8CAY6	Acetyl-CoA acetyltransferase, cytosolic OS=Mus musculus OX=10090 GN=Acat2 PE=1 SV=2	7	41.3	2	6			4		2
High	P12960	Contactin-1 OS=Mus musculus OX=10090 GN=Cntn1 PE=1 SV=1	8	113.3	5	6				1	5
High	Q91VR5	ATP-dependent RNA helicase DDX1 OS=Mus musculus OX=10090 GN=Ddx1 PE=1 SV=1	12	82.4	6	6					6
High	E9Q557	Desmoplakin OS=Mus musculus OX=10090 GN=Dsp PE=1 SV=1	2	332.7	6	6					6
High	P47708	Rabphilin-3A OS=Mus musculus OX=10090 GN=Rph3a PE=1 SV=2	11	75.4	5	6					5			1
High	O55143	Sarcoplasmic/endoplasmic reticulum calcium ATPase 2 OS=Mus musculus OX=10090 GN=Atp2a2 PE=1 SV=2	8	114.8	6	6					6
High	Q8R146	Acylamino-acid-releasing enzyme OS=Mus musculus OX=10090 GN=Apeh PE=1 SV=3	9	81.5	6	6					6
High	Q02248	Catenin beta-1 OS=Mus musculus OX=10090 GN=Ctnnb1 PE=1 SV=1	7	85.4	4	6					6
High	P35803	Neuronal membrane glycoprotein M6-b OS=Mus musculus OX=10090 GN=Gpm6b PE=1 SV=2	10	36.2	3	6					4				2
High	P84084	ADP-ribosylation factor 5 OS=Mus musculus OX=10090 GN=Arf5 PE=1 SV=2	26	20.5	2	6			1		4			1
High	Q8K021	Secretory carrier-associated membrane protein 1 OS=Mus musculus OX=10090 GN=Scamp1 PE=1 SV=1	11	38	2	6				1	3		1	1
High	Q9JMG7	Hepatoma-derived growth factor-related protein 3 OS=Mus musculus OX=10090 GN=Hdgfl3 PE=1 SV=2	12	22.4	2	6					3	1	1		1
High	Q9D5V5	Cullin-5 OS=Mus musculus OX=10090 GN=Cul5 PE=1 SV=3	8	90.9	5	6		1			5
High	Q9Z1G3	V-type proton ATPase subunit C 1 OS=Mus musculus OX=10090 GN=Atp6v1c1 PE=1 SV=4	14	43.9	5	6					4	1		1
High	P46638	Ras-related protein Rab-11B OS=Mus musculus OX=10090 GN=Rab11b PE=1 SV=3	23	24.5	5	6					4			1	1
High	Q9Z2X1	Heterogeneous nuclear ribonucleoprotein F OS=Mus musculus OX=10090 GN=Hnrnpf PE=1 SV=3	14	45.7	2	6			1		4	1
High	Q9D6M3	Mitochondrial glutamate carrier 1 OS=Mus musculus OX=10090 GN=Slc25a22 PE=1 SV=1	17	34.6	5	6			1		4			1
High	Q8VD12	Zinc finger protein 385A OS=Mus musculus OX=10090 GN=Znf385a PE=1 SV=2	12	40.4	4	6		1	1		4
High	Q8BH95	Enoyl-CoA hydratase, mitochondrial OS=Mus musculus OX=10090 GN=Echs1 PE=1 SV=1	24	31.5	5	6					5			1
High	Q91WD5	NADH dehydrogenase [ubiquinone] iron-sulfur protein 2, mitochondrial OS=Mus musculus OX=10090 GN=Ndufs2 PE=1 SV=1	13	52.6	5	6					5				1
High	Q9D6R2	Isocitrate dehydrogenase [NAD] subunit alpha, mitochondrial OS=Mus musculus OX=10090 GN=Idh3a PE=1 SV=1	14	39.6	5	6				1	5
High	O35381	Acidic leucine-rich nuclear phosphoprotein 32 family member A OS=Mus musculus OX=10090 GN=Anp32a PE=1 SV=1	17	28.5	3	6					5				1
High	Q5SUR0	Phosphoribosylformylglycinamidine synthase OS=Mus musculus OX=10090 GN=Pfas PE=1 SV=1	3	144.5	3	6			1		3			1	1
High	Q9CPV4	Glyoxalase domain-containing protein 4 OS=Mus musculus OX=10090 GN=Glod4 PE=1 SV=1	23	33.3	5	6					5				1
High	Q99PT1	Rho GDP-dissociation inhibitor 1 OS=Mus musculus OX=10090 GN=Arhgdia PE=1 SV=3	15	23.4	2	6				1	2			1	2
High	O88712	C-terminal-binding protein 1 OS=Mus musculus OX=10090 GN=Ctbp1 PE=1 SV=2	6	47.7	2	6				1	3	1	1
High	Q8JZS0	Protein lin-7 homolog A OS=Mus musculus OX=10090 GN=Lin7a PE=1 SV=2	19	26	2	6					3	1		1	1
High	Q8CCT4	Transcription elongation factor A protein-like 5 OS=Mus musculus OX=10090 GN=Tceal5 PE=1 SV=1	20	22	4	5				1	3			1
High	Q8BP47	Asparagine--tRNA ligase, cytoplasmic OS=Mus musculus OX=10090 GN=Nars PE=1 SV=2	8	64.2	4	5				1	4
High	P31648	Sodium- and chloride-dependent GABA transporter 1 OS=Mus musculus OX=10090 GN=Slc6a1 PE=1 SV=2	8	67	2	5			2		2			1
High	Q9CQE8	RNA transcription, translation and transport factor protein OS=Mus musculus OX=10090 GN=RTRAF PE=1 SV=1	19	28.1	3	5				1	4
High	P62984	Ubiquitin-60S ribosomal protein L40 OS=Mus musculus OX=10090 GN=Uba52 PE=1 SV=2	37	14.7	4	5					2	1	1		1
High	Q61301	Catenin alpha-2 OS=Mus musculus OX=10090 GN=Ctnna2 PE=1 SV=3	7	105.2	3	5					4	1
High	P08551	Neurofilament light polypeptide OS=Mus musculus OX=10090 GN=Nefl PE=1 SV=5	8	61.5	2	5			1		2			1	1
High	Q99L45	Eukaryotic translation initiation factor 2 subunit 2 OS=Mus musculus OX=10090 GN=Eif2s2 PE=1 SV=1	17	38.1	4	5					4				1
High	P67778	Prohibitin OS=Mus musculus OX=10090 GN=Phb PE=1 SV=1	14	29.8	4	5					4				1
High	P48036	Annexin A5 OS=Mus musculus OX=10090 GN=Anxa5 PE=1 SV=1	15	35.7	5	5					5
High	Q8BGT8	Phytanoyl-CoA hydroxylase-interacting protein-like OS=Mus musculus OX=10090 GN=Phyhipl PE=1 SV=1	11	42.3	3	5					3	1		1
High	P42125	Enoyl-CoA delta isomerase 1, mitochondrial OS=Mus musculus OX=10090 GN=Eci1 PE=1 SV=2	15	32.2	3	5					3	1			1
High	P47754	F-actin-capping protein subunit alpha-2 OS=Mus musculus OX=10090 GN=Capza2 PE=1 SV=3	26	32.9	4	5					5
High	P29341	Polyadenylate-binding protein 1 OS=Mus musculus OX=10090 GN=Pabpc1 PE=1 SV=2	9	70.6	5	5					5
High	Q9D0M3	Cytochrome c1, heme protein, mitochondrial OS=Mus musculus OX=10090 GN=Cyc1 PE=1 SV=1	21	35.3	4	5				1	4
High	Q8CAA7	Glucose 1,6-bisphosphate synthase OS=Mus musculus OX=10090 GN=Pgm2l1 PE=1 SV=1	10	70.2	5	5					5
High	P29758	Ornithine aminotransferase, mitochondrial OS=Mus musculus OX=10090 GN=Oat PE=1 SV=1	10	48.3	4	5					4				1
High	P61161	Actin-related protein 2 OS=Mus musculus OX=10090 GN=Actr2 PE=1 SV=1	10	44.7	3	5			3		2
High	P50544	Very long-chain specific acyl-CoA dehydrogenase, mitochondrial OS=Mus musculus OX=10090 GN=Acadvl PE=1 SV=3	7	70.8	4	5					4			1
High	P09602	Non-histone chromosomal protein HMG-17 OS=Mus musculus OX=10090 GN=Hmgn2 PE=1 SV=2	51	9.4	3	5				2	3
High	Q9QZQ8	Core histone macro-H2A.1 OS=Mus musculus OX=10090 GN=H2afy PE=1 SV=3	8	39.7	1	5				1	2	1		1
High	Q9WUL7	ADP-ribosylation factor-like protein 3 OS=Mus musculus OX=10090 GN=Arl3 PE=1 SV=1	22	20.5	3	5					2				3
High	Q9DBF1	Alpha-aminoadipic semialdehyde dehydrogenase OS=Mus musculus OX=10090 GN=Aldh7a1 PE=1 SV=4	12	58.8	4	5					4		1
High	P56546	C-terminal-binding protein 2 OS=Mus musculus OX=10090 GN=Ctbp2 PE=1 SV=2	9	48.9	3	5					4				1
High	Q61735	Leukocyte surface antigen CD47 OS=Mus musculus OX=10090 GN=Cd47 PE=1 SV=2	4	33.1	1	5				1	1		1	2
High	P61750	ADP-ribosylation factor 4 OS=Mus musculus OX=10090 GN=Arf4 PE=1 SV=2	12	20.4	1	5			1	1	1			1	1
High	Q8CIN4	Serine/threonine-protein kinase PAK 2 OS=Mus musculus OX=10090 GN=Pak2 PE=1 SV=1	15	57.9	4	5				1	4
High	Q80TB8	Synaptic vesicle membrane protein VAT-1 homolog-like OS=Mus musculus OX=10090 GN=Vat1l PE=1 SV=2	11	45.8	3	5					3	1			1
High	Q9DB05	Alpha-soluble NSF attachment protein OS=Mus musculus OX=10090 GN=Napa PE=1 SV=1	21	33.2	4	5					5
High	Q9QZE7	Translin-associated protein X OS=Mus musculus OX=10090 GN=Tsnax PE=1 SV=1	20	32.9	4	5					3	1		1
High	Q8BG51	Mitochondrial Rho GTPase 1 OS=Mus musculus OX=10090 GN=Rhot1 PE=1 SV=1	9	72.2	4	5					4				1
High	Q9D8B3	Charged multivesicular body protein 4b OS=Mus musculus OX=10090 GN=Chmp4b PE=1 SV=2	18	24.9	3	5				1	3	1
High	Q8BMP6	Golgi resident protein GCP60 OS=Mus musculus OX=10090 GN=Acbd3 PE=1 SV=3	6	60.1	2	5					2	1		1	1
High	Q3U1J4	DNA damage-binding protein 1 OS=Mus musculus OX=10090 GN=Ddb1 PE=1 SV=2	3	126.8	4	5			1		4
High	Q8BIJ6	Isoleucine--tRNA ligase, mitochondrial OS=Mus musculus OX=10090 GN=Iars2 PE=1 SV=1	7	112.7	5	5					5
High	Q3UKJ7	WD40 repeat-containing protein SMU1 OS=Mus musculus OX=10090 GN=Smu1 PE=2 SV=2	11	57.5	4	5					5
High	P58281	Dynamin-like 120 kDa protein, mitochondrial OS=Mus musculus OX=10090 GN=Opa1 PE=1 SV=1	4	111.3	4	5					4		1
High	P35979	60S ribosomal protein L12 OS=Mus musculus OX=10090 GN=Rpl12 PE=1 SV=2	15	17.8	2	5			1		3				1
High	Q8JZN5	Acyl-CoA dehydrogenase family member 9, mitochondrial OS=Mus musculus OX=10090 GN=Acad9 PE=1 SV=2	8	68.7	4	5					4				1
High	Q9Z2Q6	Septin-5 OS=Mus musculus OX=10090 GN=Sept5 PE=1 SV=2	15	42.7	3	5			1	1	2	1
High	Q922R8	Protein disulfide-isomerase A6 OS=Mus musculus OX=10090 GN=Pdia6 PE=1 SV=3	11	48.1	4	5					4	1
High	Q8BG39	Synaptic vesicle glycoprotein 2B OS=Mus musculus OX=10090 GN=Sv2b PE=1 SV=1	7	77.4	4	5					4			1
High	P54071	Isocitrate dehydrogenase [NADP], mitochondrial OS=Mus musculus OX=10090 GN=Idh2 PE=1 SV=3	7	50.9	2	5		1			3			1
High	P26638	Serine--tRNA ligase, cytoplasmic OS=Mus musculus OX=10090 GN=Sars PE=1 SV=3	10	58.4	4	5			1	1	3
High	Q9Z1N5	Spliceosome RNA helicase Ddx39b OS=Mus musculus OX=10090 GN=Ddx39b PE=1 SV=1	15	49	5	5					5
High	Q64331	Unconventional myosin-VI OS=Mus musculus OX=10090 GN=Myo6 PE=1 SV=1	4	146.3	4	5					4				1
High	P08003	Protein disulfide-isomerase A4 OS=Mus musculus OX=10090 GN=Pdia4 PE=1 SV=3	8	71.9	4	5		1			4
High	O70325	Phospholipid hydroperoxide glutathione peroxidase OS=Mus musculus OX=10090 GN=Gpx4 PE=1 SV=4	21	22.2	4	5			1		4
High	Q8K0T0	Reticulon-1 OS=Mus musculus OX=10090 GN=Rtn1 PE=1 SV=1	7	83.5	5	5					5
High	Q9EST5	Acidic leucine-rich nuclear phosphoprotein 32 family member B OS=Mus musculus OX=10090 GN=Anp32b PE=1 SV=1	13	31.1	2	5				1	4
High	P60122	RuvB-like 1 OS=Mus musculus OX=10090 GN=Ruvbl1 PE=1 SV=1	14	50.2	5	5					3	1	1
High	P62900	60S ribosomal protein L31 OS=Mus musculus OX=10090 GN=Rpl31 PE=1 SV=1	15	14.5	2	5			1	1	1			2
High	P57776	Elongation factor 1-delta OS=Mus musculus OX=10090 GN=Eef1d PE=1 SV=3	14	31.3	3	5					3	1		1
High	P30416	Peptidyl-prolyl cis-trans isomerase FKBP4 OS=Mus musculus OX=10090 GN=Fkbp4 PE=1 SV=5	7	51.5	2	5		1			3			1
High	Q8BVY0	Ribosomal L1 domain-containing protein 1 OS=Mus musculus OX=10090 GN=Rsl1d1 PE=1 SV=1	8	50.4	2	5				1	2	1		1
High	Q921H8	3-ketoacyl-CoA thiolase A, peroxisomal OS=Mus musculus OX=10090 GN=Acaa1a PE=1 SV=1	14	43.9	3	5			1		2				2
High	Q9JKC6	Cell cycle exit and neuronal differentiation protein 1 OS=Mus musculus OX=10090 GN=Cend1 PE=1 SV=1	23	15	2	5					2	1		1	1
High	P12658	Calbindin OS=Mus musculus OX=10090 GN=Calb1 PE=1 SV=2	19	30	3	5					4			1
High	P14685	26S proteasome non-ATPase regulatory subunit 3 OS=Mus musculus OX=10090 GN=Psmd3 PE=1 SV=3	9	60.7	4	5				1	4
High	Q62418	Drebrin-like protein OS=Mus musculus OX=10090 GN=Dbnl PE=1 SV=2	10	48.7	3	5		2	1		1	1
High	Q99LI7	Cleavage stimulation factor subunit 3 OS=Mus musculus OX=10090 GN=Cstf3 PE=1 SV=1	4	82.8	3	5			1		3			1
High	Q9CWJ9	Bifunctional purine biosynthesis protein PURH OS=Mus musculus OX=10090 GN=Atic PE=1 SV=2	9	64.2	5	5					5
High	O70435	Proteasome subunit alpha type-3 OS=Mus musculus OX=10090 GN=Psma3 PE=1 SV=3	12	28.4	3	5				1	3	1
High	Q01405	Protein transport protein Sec23A OS=Mus musculus OX=10090 GN=Sec23a PE=1 SV=2	7	86.1	5	5					5
High	P45952	Medium-chain specific acyl-CoA dehydrogenase, mitochondrial OS=Mus musculus OX=10090 GN=Acadm PE=1 SV=1	12	46.5	4	5			1		4
High	Q8BGH2	Sorting and assembly machinery component 50 homolog OS=Mus musculus OX=10090 GN=Samm50 PE=1 SV=1	13	51.8	5	5					5
High	P47753	F-actin-capping protein subunit alpha-1 OS=Mus musculus OX=10090 GN=Capza1 PE=1 SV=4	14	32.9	2	5				1	3			1
High	Q78ZA7	Nucleosome assembly protein 1-like 4 OS=Mus musculus OX=10090 GN=Nap1l4 PE=1 SV=1	10	42.7	2	5					4				1
High	P04345	Gamma-crystallin A OS=Mus musculus OX=10090 GN=Cryga PE=2 SV=2	19	21.1	1	5			1		3			1
High	Q9CZW4	Long-chain-fatty-acid--CoA ligase 3 OS=Mus musculus OX=10090 GN=Acsl3 PE=1 SV=2	9	80.4	4	5					5
High	Q99JY0	Trifunctional enzyme subunit beta, mitochondrial OS=Mus musculus OX=10090 GN=Hadhb PE=1 SV=1	9	51.4	4	5					3	1			1
High	Q8BLQ9	Cell adhesion molecule 2 OS=Mus musculus OX=10090 GN=Cadm2 PE=1 SV=2	16	47.5	4	5				1	3			1
High	Q61597	Gamma-crystallin C OS=Mus musculus OX=10090 GN=Crygc PE=1 SV=3	26	20.9	2	5					4			1
High	P46471	26S proteasome regulatory subunit 7 OS=Mus musculus OX=10090 GN=Psmc2 PE=1 SV=5	11	48.6	4	5					3	1		1
High	P62962	Profilin-1 OS=Mus musculus OX=10090 GN=Pfn1 PE=1 SV=2	34	14.9	3	5					5
High	Q8R0A7	Uncharacterized protein KIAA0513 OS=Mus musculus OX=10090 GN=Kiaa0513 PE=1 SV=1	12	46.3	4	5				1	3		1
High	Q9R1P3	Proteasome subunit beta type-2 OS=Mus musculus OX=10090 GN=Psmb2 PE=1 SV=1	7	22.9	1	5				1	2	1	1
High	Q9JLB0	MAGUK p55 subfamily member 6 OS=Mus musculus OX=10090 GN=Mpp6 PE=1 SV=1	10	62.6	4	5					5
Medium	Q8R480	Nuclear pore complex protein Nup85 OS=Mus musculus OX=10090 GN=Nup85 PE=1 SV=1	1	74.7	1	5		2	2				1
High	P70372	ELAV-like protein 1 OS=Mus musculus OX=10090 GN=Elavl1 PE=1 SV=2	15	36.1	4	5					4	1
High	P99027	60S acidic ribosomal protein P2 OS=Mus musculus OX=10090 GN=Rplp2 PE=1 SV=3	56	11.6	3	5			1		3			1
High	Q62376	U1 small nuclear ribonucleoprotein 70 kDa OS=Mus musculus OX=10090 GN=Snrnp70 PE=1 SV=2	15	52	3	5			2		2				1
High	Q99JI6	Ras-related protein Rap-1b OS=Mus musculus OX=10090 GN=Rap1b PE=1 SV=2	6	20.8	1	5			1		1		1	2
High	Q8K3H0	DCC-interacting protein 13-alpha OS=Mus musculus OX=10090 GN=Appl1 PE=1 SV=1	6	79.3	3	5			2		3
High	P06837	Neuromodulin OS=Mus musculus OX=10090 GN=Gap43 PE=1 SV=1	18	23.6	2	5		1			1	1		1	1
High	Q9CZU3	Exosome RNA helicase MTR4 OS=Mus musculus OX=10090 GN=Mtrex PE=1 SV=1	6	117.6	5	5					5
High	Q9R1Q8	Transgelin-3 OS=Mus musculus OX=10090 GN=Tagln3 PE=1 SV=1	24	22.5	3	5					3			2
High	Q9CZD3	Glycine--tRNA ligase OS=Mus musculus OX=10090 GN=Gars PE=1 SV=1	8	81.8	5	5					5
High	O70443	Guanine nucleotide-binding protein G(z) subunit alpha OS=Mus musculus OX=10090 GN=Gnaz PE=1 SV=4	17	40.8	4	5					4			1
High	P68040	Receptor of activated protein C kinase 1 OS=Mus musculus OX=10090 GN=Rack1 PE=1 SV=3	16	35.1	4	5					5
High	Q8BKC5	Importin-5 OS=Mus musculus OX=10090 GN=Ipo5 PE=1 SV=3	7	123.5	5	5			1		4
High	Q8R5C5	Beta-centractin OS=Mus musculus OX=10090 GN=Actr1b PE=1 SV=1	19	42.3	3	5					4				1
High	P04344	Gamma-crystallin B OS=Mus musculus OX=10090 GN=Crygb PE=2 SV=4	34	21.1	2	5					4			1
High	P54227	Stathmin OS=Mus musculus OX=10090 GN=Stmn1 PE=1 SV=2	31	17.3	4	5					5
High	P47738	Aldehyde dehydrogenase, mitochondrial OS=Mus musculus OX=10090 GN=Aldh2 PE=1 SV=1	7	56.5	2	5					3		1	1
High	Q9JII6	Alcohol dehydrogenase [NADP(+)] OS=Mus musculus OX=10090 GN=Akr1a1 PE=1 SV=3	15	36.6	4	5					4	1
High	Q99LF4	tRNA-splicing ligase RtcB homolog OS=Mus musculus OX=10090 GN=Rtcb PE=1 SV=1	10	55.2	4	5				1	3			1
High	Q61937	Nucleophosmin OS=Mus musculus OX=10090 GN=Npm1 PE=1 SV=1	3	32.5	1	5				1	1		1	1	1
High	P14576	Signal recognition particle 54 kDa protein OS=Mus musculus OX=10090 GN=Srp54 PE=1 SV=2	13	55.7	4	5			1		4
High	P31650	Sodium- and chloride-dependent GABA transporter 3 OS=Mus musculus OX=10090 GN=Slc6a11 PE=1 SV=2	4	69.9	2	5		2			2			1
High	P47963	60S ribosomal protein L13 OS=Mus musculus OX=10090 GN=Rpl13 PE=1 SV=3	15	24.3	3	5				1	2	1		1
High	Q9CWS0	N(G),N(G)-dimethylarginine dimethylaminohydrolase 1 OS=Mus musculus OX=10090 GN=Ddah1 PE=1 SV=3	17	31.4	3	5					3			1	1
High	O35593	26S proteasome non-ATPase regulatory subunit 14 OS=Mus musculus OX=10090 GN=Psmd14 PE=1 SV=2	12	34.6	3	4					3	1
High	Q3UH60	Disco-interacting protein 2 homolog B OS=Mus musculus OX=10090 GN=Dip2b PE=1 SV=1	4	171	4	4					4
High	Q9QUR6	Prolyl endopeptidase OS=Mus musculus OX=10090 GN=Prep PE=1 SV=1	8	80.7	4	4					4
High	O35682	Myeloid-associated differentiation marker OS=Mus musculus OX=10090 GN=Myadm PE=1 SV=2	5	35.3	1	4				1	1	1	1
High	Q9CR61	NADH dehydrogenase [ubiquinone] 1 beta subcomplex subunit 7 OS=Mus musculus OX=10090 GN=Ndufb7 PE=1 SV=3	33	16.3	3	4					3			1
High	Q99JR1	Sideroflexin-1 OS=Mus musculus OX=10090 GN=Sfxn1 PE=1 SV=3	11	35.6	3	4					3			1
High	Q9D2M8	Ubiquitin-conjugating enzyme E2 variant 2 OS=Mus musculus OX=10090 GN=Ube2v2 PE=1 SV=4	25	16.4	1	4					4
High	Q99NB9	Splicing factor 3B subunit 1 OS=Mus musculus OX=10090 GN=Sf3b1 PE=1 SV=1	4	145.7	4	4					4
High	Q8BLK3	Limbic system-associated membrane protein OS=Mus musculus OX=10090 GN=Lsamp PE=1 SV=1	9	38.1	3	4				1	3
High	Q62393	Tumor protein D52 OS=Mus musculus OX=10090 GN=Tpd52 PE=1 SV=2	21	24.3	4	4					3				1
High	Q91WS0	CDGSH iron-sulfur domain-containing protein 1 OS=Mus musculus OX=10090 GN=Cisd1 PE=1 SV=1	34	12.1	3	4					4
High	Q9WV55	Vesicle-associated membrane protein-associated protein A OS=Mus musculus OX=10090 GN=Vapa PE=1 SV=2	6	27.8	2	4				1	3
High	P84099	60S ribosomal protein L19 OS=Mus musculus OX=10090 GN=Rpl19 PE=1 SV=1	13	23.5	2	4					1		1	1	1
High	P28271	Cytoplasmic aconitate hydratase OS=Mus musculus OX=10090 GN=Aco1 PE=1 SV=3	5	98.1	4	4					4
High	Q8BRT1	CLIP-associating protein 2 OS=Mus musculus OX=10090 GN=Clasp2 PE=1 SV=1	4	140.7	3	4			1		2				1
High	Q8VDM6	Heterogeneous nuclear ribonucleoprotein U-like protein 1 OS=Mus musculus OX=10090 GN=Hnrnpul1 PE=1 SV=1	3	95.9	2	4			1		3
High	Q9D0L7	Armadillo repeat-containing protein 10 OS=Mus musculus OX=10090 GN=Armc10 PE=1 SV=1	18	33.3	4	4					4
High	Q3TXS7	26S proteasome non-ATPase regulatory subunit 1 OS=Mus musculus OX=10090 GN=Psmd1 PE=1 SV=1	6	105.7	3	4					3	1
High	Q8BFR5	Elongation factor Tu, mitochondrial OS=Mus musculus OX=10090 GN=Tufm PE=1 SV=1	8	49.5	3	4			1		3
High	Q3V3N7	Bardet-Biedl syndrome 1 protein homolog OS=Mus musculus OX=10090 GN=Bbs1 PE=1 SV=1	10	65.1	4	4					4
High	P46660	Alpha-internexin OS=Mus musculus OX=10090 GN=Ina PE=1 SV=3	4	55.3	1	4			1		1			1	1
High	P43276	Histone H1.5 OS=Mus musculus OX=10090 GN=Hist1h1b PE=1 SV=2	9	22.6	2	4				1	2		1
High	Q91WQ3	Tyrosine--tRNA ligase, cytoplasmic OS=Mus musculus OX=10090 GN=Yars PE=1 SV=3	9	59.1	4	4					3			1
High	Q8CH18	Cell division cycle and apoptosis regulator protein 1 OS=Mus musculus OX=10090 GN=Ccar1 PE=1 SV=1	4	132	4	4					4
High	P10922	Histone H1.0 OS=Mus musculus OX=10090 GN=H1f0 PE=2 SV=4	10	20.8	2	4				1	1			2
High	Q80XI4	Phosphatidylinositol 5-phosphate 4-kinase type-2 beta OS=Mus musculus OX=10090 GN=Pip4k2b PE=1 SV=1	10	47.3	1	4					3			1
High	Q8VBT0	Thioredoxin-related transmembrane protein 1 OS=Mus musculus OX=10090 GN=Tmx1 PE=1 SV=1	4	31.4	1	4					1		1	1	1
High	Q8K1M6	Dynamin-1-like protein OS=Mus musculus OX=10090 GN=Dnm1l PE=1 SV=2	8	82.6	4	4					4
High	Q9Z172	Small ubiquitin-related modifier 3 OS=Mus musculus OX=10090 GN=Sumo3 PE=1 SV=1	11	12.4	1	4			1		1			1	1
High	Q6IRU5	Clathrin light chain B OS=Mus musculus OX=10090 GN=Cltb PE=1 SV=1	17	25.2	3	4			1		3
High	Q99K85	Phosphoserine aminotransferase OS=Mus musculus OX=10090 GN=Psat1 PE=1 SV=1	11	40.4	4	4					4
High	Q810U3	Neurofascin OS=Mus musculus OX=10090 GN=Nfasc PE=1 SV=1	4	137.9	4	4					4
High	Q9CZW5	Mitochondrial import receptor subunit TOM70 OS=Mus musculus OX=10090 GN=Tomm70 PE=1 SV=2	5	67.5	3	4			1		3
Medium	O55126	Protein NipSnap homolog 2 OS=Mus musculus OX=10090 GN=Nipsnap2 PE=1 SV=1	5	32.9	1	4				1	1			1	1
High	Q61205	Platelet-activating factor acetylhydrolase IB subunit gamma OS=Mus musculus OX=10090 GN=Pafah1b3 PE=1 SV=1	15	25.8	3	4					2			1	1
High	Q99MR6	Serrate RNA effector molecule homolog OS=Mus musculus OX=10090 GN=Srrt PE=1 SV=1	3	100.4	2	4				1	2			1
High	P28740	Kinesin-like protein KIF2A OS=Mus musculus OX=10090 GN=Kif2a PE=1 SV=2	8	79.7	4	4					4
High	Q64520	Guanylate kinase OS=Mus musculus OX=10090 GN=Guk1 PE=1 SV=2	7	21.9	4	4					4
High	P62830	60S ribosomal protein L23 OS=Mus musculus OX=10090 GN=Rpl23 PE=1 SV=1	32	14.9	3	4			1		2			1
High	Q80UU9	Membrane-associated progesterone receptor component 2 OS=Mus musculus OX=10090 GN=Pgrmc2 PE=1 SV=2	20	23.3	2	4					2	1		1
High	Q9D1D4	Transmembrane emp24 domain-containing protein 10 OS=Mus musculus OX=10090 GN=Tmed10 PE=1 SV=1	15	24.9	3	4					4
High	Q791V5	Mitochondrial carrier homolog 2 OS=Mus musculus OX=10090 GN=Mtch2 PE=1 SV=1	15	33.5	3	4					4
High	P48678	Prelamin-A/C OS=Mus musculus OX=10090 GN=Lmna PE=1 SV=2	8	74.2	4	4					4
High	Q6A068	Cell division cycle 5-like protein OS=Mus musculus OX=10090 GN=Cdc5l PE=1 SV=2	8	92.1	4	4					4
High	Q8K212	Phosphofurin acidic cluster sorting protein 1 OS=Mus musculus OX=10090 GN=Pacs1 PE=1 SV=2	6	104.8	4	4					4
High	Q8BHC1	Ras-related protein Rab-39B OS=Mus musculus OX=10090 GN=Rab39b PE=1 SV=1	13	24.6	1	4			2		1			1
High	P01942	Hemoglobin subunit alpha OS=Mus musculus OX=10090 GN=Hba PE=1 SV=2	17	15.1	2	4			2		2
High	Q8R1B4	Eukaryotic translation initiation factor 3 subunit C OS=Mus musculus OX=10090 GN=Eif3c PE=1 SV=1	6	105.5	4	4					3				1
High	Q9Z315	U4/U6.U5 tri-snRNP-associated protein 1 OS=Mus musculus OX=10090 GN=Sart1 PE=1 SV=1	4	90.8	2	4					1		1	2
High	Q9R1C6	Diacylglycerol kinase epsilon OS=Mus musculus OX=10090 GN=Dgke PE=1 SV=1	8	63.6	4	4					4
High	P54822	Adenylosuccinate lyase OS=Mus musculus OX=10090 GN=Adsl PE=1 SV=2	6	54.8	3	4					3	1
High	O55201	Transcription elongation factor SPT5 OS=Mus musculus OX=10090 GN=Supt5h PE=1 SV=1	5	120.6	3	4					3			1
High	P35550	rRNA 2'-O-methyltransferase fibrillarin OS=Mus musculus OX=10090 GN=Fbl PE=1 SV=2	13	34.3	2	4					4
High	Q8BWT1	3-ketoacyl-CoA thiolase, mitochondrial OS=Mus musculus OX=10090 GN=Acaa2 PE=1 SV=3	13	41.8	4	4			1		3
High	P04342	Gamma-crystallin D OS=Mus musculus OX=10090 GN=Crygd PE=2 SV=3	23	21.1	2	4			1		3
High	O54879	High mobility group protein B3 OS=Mus musculus OX=10090 GN=Hmgb3 PE=1 SV=3	20	23	3	4					3				1
High	P48455	Serine/threonine-protein phosphatase 2B catalytic subunit gamma isoform OS=Mus musculus OX=10090 GN=Ppp3cc PE=1 SV=1	4	58.7	1	4		1			2			1
High	P61164	Alpha-centractin OS=Mus musculus OX=10090 GN=Actr1a PE=1 SV=1	15	42.6	2	4					4
High	Q3THK7	GMP synthase [glutamine-hydrolyzing] OS=Mus musculus OX=10090 GN=Gmps PE=1 SV=2	5	76.7	3	4		1	1		2
High	Q62348	Translin OS=Mus musculus OX=10090 GN=Tsn PE=1 SV=1	11	26.2	2	4				1	2			1
High	Q99KB8	Hydroxyacylglutathione hydrolase, mitochondrial OS=Mus musculus OX=10090 GN=Hagh PE=1 SV=2	13	34.1	3	4				1	3
Low	Q9CY62	E3 ubiquitin-protein ligase RNF181 OS=Mus musculus OX=10090 GN=Rnf181 PE=1 SV=1	5	19.1	1	4		1			1	1		1
High	P46935	E3 ubiquitin-protein ligase NEDD4 OS=Mus musculus OX=10090 GN=Nedd4 PE=1 SV=3	6	102.6	3	4			1		3
High	Q91ZQ1	Cone cGMP-specific 3',5'-cyclic phosphodiesterase subunit alpha' OS=Mus musculus OX=10090 GN=Pde6c PE=2 SV=1	3	98.7	2	4					3				1
High	P61922	4-aminobutyrate aminotransferase, mitochondrial OS=Mus musculus OX=10090 GN=Abat PE=1 SV=1	10	56.4	4	4					4
High	P08556	GTPase NRas OS=Mus musculus OX=10090 GN=Nras PE=1 SV=1	19	21.2	3	4				2	2
High	P05132	cAMP-dependent protein kinase catalytic subunit alpha OS=Mus musculus OX=10090 GN=Prkaca PE=1 SV=3	13	40.5	4	4					3	1
High	Q9DCZ4	MICOS complex subunit Mic26 OS=Mus musculus OX=10090 GN=Apoo PE=1 SV=2	13	22.6	2	4				1	2			1
High	Q8R3V5	Endophilin-B2 OS=Mus musculus OX=10090 GN=Sh3glb2 PE=1 SV=2	9	44.5	3	4			1		2			1
High	Q08642	Protein-arginine deiminase type-2 OS=Mus musculus OX=10090 GN=Padi2 PE=1 SV=2	8	76.2	4	4					4
High	O35599	Medium-wave-sensitive opsin 1 OS=Mus musculus OX=10090 GN=Opn1mw PE=1 SV=1	3	40.2	1	4		1			1			1	1
High	P28661	Septin-4 OS=Mus musculus OX=10090 GN=Sept4 PE=1 SV=1	5	54.9	1	4			1	1	1				1
High	Q9D6Y9	1,4-alpha-glucan-branching enzyme OS=Mus musculus OX=10090 GN=Gbe1 PE=1 SV=1	5	80.3	3	4					3			1
High	P35278	Ras-related protein Rab-5C OS=Mus musculus OX=10090 GN=Rab5c PE=1 SV=2	12	23.4	2	4				1	2		1
High	Q8VDJ3	Vigilin OS=Mus musculus OX=10090 GN=Hdlbp PE=1 SV=1	4	141.7	4	4					4
High	Q9DCX2	ATP synthase subunit d, mitochondrial OS=Mus musculus OX=10090 GN=Atp5pd PE=1 SV=3	26	18.7	3	4				1	3
High	Q6PDS3	Sterile alpha and TIR motif-containing protein 1 OS=Mus musculus OX=10090 GN=Sarm1 PE=1 SV=1	7	79.6	4	4					4
High	O54990	Prominin-1 OS=Mus musculus OX=10090 GN=Prom1 PE=1 SV=1	7	97.1	4	4					4
High	Q921M7	Protein FAM49B OS=Mus musculus OX=10090 GN=Fam49b PE=1 SV=1	17	36.8	4	4					4
High	Q8K010	5-oxoprolinase OS=Mus musculus OX=10090 GN=Oplah PE=1 SV=1	5	137.5	4	4			1		3
High	O08539	Myc box-dependent-interacting protein 1 OS=Mus musculus OX=10090 GN=Bin1 PE=1 SV=1	12	64.4	4	4					3	1
High	Q8BH69	Selenide, water dikinase 1 OS=Mus musculus OX=10090 GN=Sephs1 PE=1 SV=1	5	42.9	1	4			1	1				1	1
High	Q61553	Fascin OS=Mus musculus OX=10090 GN=Fscn1 PE=1 SV=4	5	54.5	2	4				1	2				1
High	P54823	Probable ATP-dependent RNA helicase DDX6 OS=Mus musculus OX=10090 GN=Ddx6 PE=1 SV=1	13	54.2	4	4					4
High	Q61792	LIM and SH3 domain protein 1 OS=Mus musculus OX=10090 GN=Lasp1 PE=1 SV=1	16	30	3	4			1	1	2
High	P62320	Small nuclear ribonucleoprotein Sm D3 OS=Mus musculus OX=10090 GN=Snrpd3 PE=1 SV=1	15	13.9	2	4			2		2
High	P24288	Branched-chain-amino-acid aminotransferase, cytosolic OS=Mus musculus OX=10090 GN=Bcat1 PE=1 SV=2	11	42.8	3	4				1	3
High	O08585	Clathrin light chain A OS=Mus musculus OX=10090 GN=Clta PE=1 SV=2	7	25.6	2	4				2	1			1
High	Q05920	Pyruvate carboxylase, mitochondrial OS=Mus musculus OX=10090 GN=Pc PE=1 SV=1	4	129.6	4	4					4
High	Q9CPQ3	Mitochondrial import receptor subunit TOM22 homolog OS=Mus musculus OX=10090 GN=Tomm22 PE=1 SV=3	44	15.5	3	4					3			1
High	Q6ZWN5	40S ribosomal protein S9 OS=Mus musculus OX=10090 GN=Rps9 PE=1 SV=3	16	22.6	4	4			1		2	1
High	Q9EQ20	Methylmalonate-semialdehyde dehydrogenase [acylating], mitochondrial OS=Mus musculus OX=10090 GN=Aldh6a1 PE=1 SV=1	8	57.9	2	4			1		2	1
High	Q7TQI3	Ubiquitin thioesterase OTUB1 OS=Mus musculus OX=10090 GN=Otub1 PE=1 SV=2	13	31.3	3	4				1	2			1
High	P42669	Transcriptional activator protein Pur-alpha OS=Mus musculus OX=10090 GN=Pura PE=1 SV=1	12	34.9	3	4			1		3
High	P12660	Purkinje cell protein 2 OS=Mus musculus OX=10090 GN=Pcp2 PE=1 SV=2	22	13	2	4		1		1	2
High	O88952	Protein lin-7 homolog C OS=Mus musculus OX=10090 GN=Lin7c PE=1 SV=2	11	21.8	1	4					1	1		1	1
High	Q9D0L8	mRNA cap guanine-N7 methyltransferase OS=Mus musculus OX=10090 GN=Rnmt PE=1 SV=1	10	53.3	3	4		1			2				1
High	Q9WVE8	Protein kinase C and casein kinase substrate in neurons protein 2 OS=Mus musculus OX=10090 GN=Pacsin2 PE=1 SV=1	7	55.8	3	4					2	1		1
High	Q60902	Epidermal growth factor receptor substrate 15-like 1 OS=Mus musculus OX=10090 GN=Eps15l1 PE=1 SV=3	5	99.2	3	4					3				1
High	Q6GQT9	Nodal modulator 1 OS=Mus musculus OX=10090 GN=Nomo1 PE=1 SV=1	5	133.3	4	4					4
High	Q60865	Caprin-1 OS=Mus musculus OX=10090 GN=Caprin1 PE=1 SV=2	9	78.1	3	4			1		3
High	Q9WV80	Sorting nexin-1 OS=Mus musculus OX=10090 GN=Snx1 PE=1 SV=1	7	58.9	2	4			1		3
High	Q00PI9	Heterogeneous nuclear ribonucleoprotein U-like protein 2 OS=Mus musculus OX=10090 GN=Hnrnpul2 PE=1 SV=2	4	84.9	3	4				1	3
High	Q91VC9	Growth hormone-inducible transmembrane protein OS=Mus musculus OX=10090 GN=Ghitm PE=1 SV=1	6	37.3	2	4				1	2				1
High	P41216	Long-chain-fatty-acid--CoA ligase 1 OS=Mus musculus OX=10090 GN=Acsl1 PE=1 SV=2	5	77.9	3	4					4
High	O35326	Serine/arginine-rich splicing factor 5 OS=Mus musculus OX=10090 GN=Srsf5 PE=1 SV=2	9	30.9	1	4				1	2	1
High	Q9DD18	D-aminoacyl-tRNA deacylase 1 OS=Mus musculus OX=10090 GN=Dtd1 PE=1 SV=2	15	23.4	2	4					2	1			1
Low	Q8BRC6	Cilia- and flagella-associated protein 91 OS=Mus musculus OX=10090 GN=Maats1 PE=1 SV=3	1	91.6	1	4					2			2
High	Q61147	Ceruloplasmin OS=Mus musculus OX=10090 GN=Cp PE=1 SV=2	7	121.1	4	4			2		2
High	Q9R1P0	Proteasome subunit alpha type-4 OS=Mus musculus OX=10090 GN=Psma4 PE=1 SV=1	13	29.5	3	4			1		3
High	Q8C0M9	Isoaspartyl peptidase/L-asparaginase OS=Mus musculus OX=10090 GN=Asrgl1 PE=1 SV=1	12	33.9	3	4			2		2
High	Q9WTM5	RuvB-like 2 OS=Mus musculus OX=10090 GN=Ruvbl2 PE=1 SV=3	9	51.1	3	4				1	1			1	1
High	P62918	60S ribosomal protein L8 OS=Mus musculus OX=10090 GN=Rpl8 PE=1 SV=2	4	28	1	4				1	1		1	1
High	O35226	26S proteasome non-ATPase regulatory subunit 4 OS=Mus musculus OX=10090 GN=Psmd4 PE=1 SV=1	17	40.7	4	4					4
High	P02089	Hemoglobin subunit beta-2 OS=Mus musculus OX=10090 GN=Hbb-b2 PE=1 SV=2	37	15.9	2	4					4
High	Q8BKZ9	Pyruvate dehydrogenase protein X component, mitochondrial OS=Mus musculus OX=10090 GN=Pdhx PE=1 SV=1	12	54	4	4					4
High	P47962	60S ribosomal protein L5 OS=Mus musculus OX=10090 GN=Rpl5 PE=1 SV=3	11	34.4	3	4					4
High	P26231	Catenin alpha-1 OS=Mus musculus OX=10090 GN=Ctnna1 PE=1 SV=1	5	100	2	4					3	1
High	P17809	Solute carrier family 2, facilitated glucose transporter member 1 OS=Mus musculus OX=10090 GN=Slc2a1 PE=1 SV=4	4	53.9	2	4					3				1
High	Q9JKD3	Secretory carrier-associated membrane protein 5 OS=Mus musculus OX=10090 GN=Scamp5 PE=1 SV=1	25	26.1	3	4		1			3
High	Q9DCT2	NADH dehydrogenase [ubiquinone] iron-sulfur protein 3, mitochondrial OS=Mus musculus OX=10090 GN=Ndufs3 PE=1 SV=2	14	30.1	3	4				1	2	1
High	Q9JHS4	ATP-dependent Clp protease ATP-binding subunit clpX-like, mitochondrial OS=Mus musculus OX=10090 GN=Clpx PE=1 SV=2	4	69.2	2	4				2	2
Medium	P84244	Histone H3.3 OS=Mus musculus OX=10090 GN=H3f3a PE=1 SV=2	5	15.3	1	3					1			2
High	P23198	Chromobox protein homolog 3 OS=Mus musculus OX=10090 GN=Cbx3 PE=1 SV=2	23	20.8	3	3					3
High	P43406	Integrin alpha-V OS=Mus musculus OX=10090 GN=Itgav PE=1 SV=2	4	115.3	3	3					3
High	Q9WTP6	Adenylate kinase 2, mitochondrial OS=Mus musculus OX=10090 GN=Ak2 PE=1 SV=5	9	26.5	2	3					3
High	Q9D937	Uncharacterized protein C11orf98 homolog OS=Mus musculus OX=10090 PE=1 SV=1	20	14.1	2	3					1			2
High	Q8CHY6	Transcriptional repressor p66 alpha OS=Mus musculus OX=10090 GN=Gatad2a PE=1 SV=2	6	67.3	2	3					3
High	Q99J95	Cyclin-dependent kinase 9 OS=Mus musculus OX=10090 GN=Cdk9 PE=1 SV=1	8	42.7	2	3					3
High	P46414	Cyclin-dependent kinase inhibitor 1B OS=Mus musculus OX=10090 GN=Cdkn1b PE=1 SV=2	7	22.2	1	3					1	1		1
High	Q9JJV2	Profilin-2 OS=Mus musculus OX=10090 GN=Pfn2 PE=1 SV=3	29	15	3	3					3
High	O35841	Apoptosis inhibitor 5 OS=Mus musculus OX=10090 GN=Api5 PE=1 SV=2	8	56.8	3	3					3
High	P62192	26S proteasome regulatory subunit 4 OS=Mus musculus OX=10090 GN=Psmc1 PE=1 SV=1	7	49.2	2	3					2	1
High	Q9DCN2	NADH-cytochrome b5 reductase 3 OS=Mus musculus OX=10090 GN=Cyb5r3 PE=1 SV=3	12	34.1	3	3					2			1
High	Q7TQF7	Amphiphysin OS=Mus musculus OX=10090 GN=Amph PE=1 SV=1	3	75	2	3					2	1
High	Q8VC30	Triokinase/FMN cyclase OS=Mus musculus OX=10090 GN=Tkfc PE=1 SV=1	8	59.7	3	3					3
High	Q80WS3	rRNA/tRNA 2'-O-methyltransferase fibrillarin-like protein 1 OS=Mus musculus OX=10090 GN=Fbll1 PE=1 SV=1	10	33.3	1	3					1	1			1
High	O09111	NADH dehydrogenase [ubiquinone] 1 beta subcomplex subunit 11, mitochondrial OS=Mus musculus OX=10090 GN=Ndufb11 PE=1 SV=2	11	17.4	1	3					3
High	Q9QXX4	Calcium-binding mitochondrial carrier protein Aralar2 OS=Mus musculus OX=10090 GN=Slc25a13 PE=1 SV=1	5	74.4	1	3			1		2
High	P15655	Fibroblast growth factor 2 OS=Mus musculus OX=10090 GN=Fgf2 PE=1 SV=1	18	17.1	3	3				1	2
High	Q8BML9	Glutamine--tRNA ligase OS=Mus musculus OX=10090 GN=Qars PE=1 SV=1	4	87.6	3	3					3
High	Q9CR68	Cytochrome b-c1 complex subunit Rieske, mitochondrial OS=Mus musculus OX=10090 GN=Uqcrfs1 PE=1 SV=1	8	29.3	1	3					3
High	P11352	Glutathione peroxidase 1 OS=Mus musculus OX=10090 GN=Gpx1 PE=1 SV=2	18	22.3	2	3					1	1		1
High	Q9Z0X1	Apoptosis-inducing factor 1, mitochondrial OS=Mus musculus OX=10090 GN=Aifm1 PE=1 SV=1	7	66.7	3	3					3
High	Q9DAR7	m7GpppX diphosphatase OS=Mus musculus OX=10090 GN=Dcps PE=1 SV=1	12	39	3	3					3
High	O08795	Glucosidase 2 subunit beta OS=Mus musculus OX=10090 GN=Prkcsh PE=1 SV=1	7	58.8	3	3					3
High	P32921	Tryptophan--tRNA ligase, cytoplasmic OS=Mus musculus OX=10090 GN=Wars PE=1 SV=2	6	54.3	2	3			1		2
High	O70503	Very-long-chain 3-oxoacyl-CoA reductase OS=Mus musculus OX=10090 GN=Hsd17b12 PE=1 SV=1	13	34.7	3	3					3
High	Q9D883	Splicing factor U2AF 35 kDa subunit OS=Mus musculus OX=10090 GN=U2af1 PE=1 SV=4	5	27.8	1	3					1			1	1
High	Q9R190	Metastasis-associated protein MTA2 OS=Mus musculus OX=10090 GN=Mta2 PE=1 SV=1	6	75	3	3					3
High	Q9DC70	NADH dehydrogenase [ubiquinone] iron-sulfur protein 7, mitochondrial OS=Mus musculus OX=10090 GN=Ndufs7 PE=1 SV=1	10	24.7	2	3					3
High	Q9JLI8	Squamous cell carcinoma antigen recognized by T-cells 3 OS=Mus musculus OX=10090 GN=Sart3 PE=1 SV=1	4	109.6	3	3					3
High	Q9Z204	Heterogeneous nuclear ribonucleoproteins C1/C2 OS=Mus musculus OX=10090 GN=Hnrnpc PE=1 SV=1	12	34.4	3	3					3
High	Q9CPR4	60S ribosomal protein L17 OS=Mus musculus OX=10090 GN=Rpl17 PE=1 SV=3	5	21.4	1	3					1			2
High	O88685	26S proteasome regulatory subunit 6A OS=Mus musculus OX=10090 GN=Psmc3 PE=1 SV=2	9	49.5	3	3					3
High	O70161	Phosphatidylinositol 4-phosphate 5-kinase type-1 gamma OS=Mus musculus OX=10090 GN=Pip5k1c PE=1 SV=2	5	72.4	2	3			1		2
High	Q9D6Z1	Nucleolar protein 56 OS=Mus musculus OX=10090 GN=Nop56 PE=1 SV=2	7	64.4	3	3					3
High	P60766	Cell division control protein 42 homolog OS=Mus musculus OX=10090 GN=Cdc42 PE=1 SV=2	12	21.2	1	3				1	1		1
High	P99026	Proteasome subunit beta type-4 OS=Mus musculus OX=10090 GN=Psmb4 PE=1 SV=1	17	29.1	3	3					2		1
High	P58389	Serine/threonine-protein phosphatase 2A activator OS=Mus musculus OX=10090 GN=Ptpa PE=1 SV=1	10	36.7	3	3					3
High	Q9JIK5	Nucleolar RNA helicase 2 OS=Mus musculus OX=10090 GN=Ddx21 PE=1 SV=3	5	93.5	3	3					2		1
High	Q63932	Dual specificity mitogen-activated protein kinase kinase 2 OS=Mus musculus OX=10090 GN=Map2k2 PE=1 SV=2	6	44.4	1	3					3
High	Q91Z53	Glyoxylate reductase/hydroxypyruvate reductase OS=Mus musculus OX=10090 GN=Grhpr PE=1 SV=1	12	35.3	3	3					2	1
High	P70425	GTP-binding protein Rit2 OS=Mus musculus OX=10090 GN=Rit2 PE=1 SV=1	5	24.8	1	3			1			1			1
High	Q8QZS1	3-hydroxyisobutyryl-CoA hydrolase, mitochondrial OS=Mus musculus OX=10090 GN=Hibch PE=1 SV=1	8	43	3	3					3
Low	Q99J27	Acetyl-coenzyme A transporter 1 OS=Mus musculus OX=10090 GN=Slc33a1 PE=1 SV=1	1	61	1	3			1				2
High	Q3UHL1	CaM kinase-like vesicle-associated protein OS=Mus musculus OX=10090 GN=Camkv PE=1 SV=2	6	54.8	2	3		1	1		1
High	Q9DCH4	Eukaryotic translation initiation factor 3 subunit F OS=Mus musculus OX=10090 GN=Eif3f PE=1 SV=2	8	38	2	3					2				1
High	Q9Z127	Large neutral amino acids transporter small subunit 1 OS=Mus musculus OX=10090 GN=Slc7a5 PE=1 SV=2	3	55.8	1	3				1	1				1
High	Q9WVA4	Transgelin-2 OS=Mus musculus OX=10090 GN=Tagln2 PE=1 SV=4	13	22.4	1	3					2			1
High	Q8JZQ9	Eukaryotic translation initiation factor 3 subunit B OS=Mus musculus OX=10090 GN=Eif3b PE=1 SV=1	5	91.3	3	3					3
High	Q9R0Y5	Adenylate kinase isoenzyme 1 OS=Mus musculus OX=10090 GN=Ak1 PE=1 SV=1	13	21.5	2	3					3
High	P26040	Ezrin OS=Mus musculus OX=10090 GN=Ezr PE=1 SV=3	5	69.4	1	3					3
High	Q9DAW9	Calponin-3 OS=Mus musculus OX=10090 GN=Cnn3 PE=1 SV=1	12	36.4	3	3					3
High	Q9QYB8	Beta-adducin OS=Mus musculus OX=10090 GN=Add2 PE=1 SV=4	3	80.6	1	3			1		2
High	O35136	Neural cell adhesion molecule 2 OS=Mus musculus OX=10090 GN=Ncam2 PE=1 SV=1	5	93.1	3	3					3
High	Q9CQF9	Prenylcysteine oxidase OS=Mus musculus OX=10090 GN=Pcyox1 PE=1 SV=1	11	56.5	3	3					3
High	P28738	Kinesin heavy chain isoform 5C OS=Mus musculus OX=10090 GN=Kif5c PE=1 SV=3	4	109.2	1	3					3
High	Q9CSU0	Regulation of nuclear pre-mRNA domain-containing protein 1B OS=Mus musculus OX=10090 GN=Rprd1b PE=1 SV=2	8	36.9	2	3					2				1
High	Q9DC07	LIM zinc-binding domain-containing Nebulette OS=Mus musculus OX=10090 GN=Nebl PE=1 SV=1	14	31.1	3	3					3
High	P34914	Bifunctional epoxide hydrolase 2 OS=Mus musculus OX=10090 GN=Ephx2 PE=1 SV=2	10	62.5	3	3					3
High	Q62108	Disks large homolog 4 OS=Mus musculus OX=10090 GN=Dlg4 PE=1 SV=1	6	80.4	3	3					3
High	P35762	CD81 antigen OS=Mus musculus OX=10090 GN=Cd81 PE=1 SV=2	8	25.8	1	3					2				1
High	Q9JHR7	Insulin-degrading enzyme OS=Mus musculus OX=10090 GN=Ide PE=1 SV=1	3	117.7	3	3					3
High	Q9R0P3	S-formylglutathione hydrolase OS=Mus musculus OX=10090 GN=Esd PE=1 SV=1	12	31.3	2	3					3
High	Q9D517	1-acyl-sn-glycerol-3-phosphate acyltransferase gamma OS=Mus musculus OX=10090 GN=Agpat3 PE=1 SV=2	6	43.3	2	3					3
High	Q5FWK3	Rho GTPase-activating protein 1 OS=Mus musculus OX=10090 GN=Arhgap1 PE=1 SV=1	7	50.4	3	3					3
High	P52825	Carnitine O-palmitoyltransferase 2, mitochondrial OS=Mus musculus OX=10090 GN=Cpt2 PE=1 SV=2	6	73.9	3	3					3
High	Q9WU00	Nuclear respiratory factor 1 OS=Mus musculus OX=10090 GN=Nrf1 PE=1 SV=2	8	53.5	3	3					2			1
High	Q91XM9	Disks large homolog 2 OS=Mus musculus OX=10090 GN=Dlg2 PE=1 SV=2	5	94.8	3	3					3
High	Q91Z31	Polypyrimidine tract-binding protein 2 OS=Mus musculus OX=10090 GN=Ptbp2 PE=1 SV=2	8	57.5	2	3					2	1
High	Q3TXX4	Vesicular glutamate transporter 1 OS=Mus musculus OX=10090 GN=Slc17a7 PE=1 SV=2	2	61.6	2	3				1	2
High	Q78PY7	Staphylococcal nuclease domain-containing protein 1 OS=Mus musculus OX=10090 GN=Snd1 PE=1 SV=1	3	102	2	3					2				1
High	P51660	Peroxisomal multifunctional enzyme type 2 OS=Mus musculus OX=10090 GN=Hsd17b4 PE=1 SV=3	7	79.4	3	3					3
High	P22892	AP-1 complex subunit gamma-1 OS=Mus musculus OX=10090 GN=Ap1g1 PE=1 SV=3	3	91.3	3	3					3
High	P62196	26S proteasome regulatory subunit 8 OS=Mus musculus OX=10090 GN=Psmc5 PE=1 SV=1	10	45.6	3	3					2				1
High	Q80X80	Phospholipid transfer protein C2CD2L OS=Mus musculus OX=10090 GN=C2cd2l PE=1 SV=3	4	76.3	2	3					2				1
High	Q8BWG8	Beta-arrestin-1 OS=Mus musculus OX=10090 GN=Arrb1 PE=1 SV=1	5	46.9	1	3					2				1
High	Q8BYR5	Calcium-dependent secretion activator 2 OS=Mus musculus OX=10090 GN=Cadps2 PE=1 SV=2	3	147.7	1	3				1	2
High	Q9JHW2	Omega-amidase NIT2 OS=Mus musculus OX=10090 GN=Nit2 PE=1 SV=1	12	30.5	2	3					2	1
High	Q80XN0	D-beta-hydroxybutyrate dehydrogenase, mitochondrial OS=Mus musculus OX=10090 GN=Bdh1 PE=1 SV=2	9	38.3	2	3				1	2
High	P32020	Non-specific lipid-transfer protein OS=Mus musculus OX=10090 GN=Scp2 PE=1 SV=3	5	59.1	3	3					3
High	P42227	Signal transducer and activator of transcription 3 OS=Mus musculus OX=10090 GN=Stat3 PE=1 SV=2	5	88	3	3					3
High	O70172	Phosphatidylinositol 5-phosphate 4-kinase type-2 alpha OS=Mus musculus OX=10090 GN=Pip4k2a PE=1 SV=1	10	46.1	1	3					3
High	Q64727	Vinculin OS=Mus musculus OX=10090 GN=Vcl PE=1 SV=4	4	116.6	3	3					3
High	P31938	Dual specificity mitogen-activated protein kinase kinase 1 OS=Mus musculus OX=10090 GN=Map2k1 PE=1 SV=2	7	43.4	1	3					3
High	P57759	Endoplasmic reticulum resident protein 29 OS=Mus musculus OX=10090 GN=Erp29 PE=1 SV=2	6	28.8	1	3					3
High	Q6NVF9	Cleavage and polyadenylation specificity factor subunit 6 OS=Mus musculus OX=10090 GN=Cpsf6 PE=1 SV=1	5	59.1	2	3					2				1
High	Q8K183	Pyridoxal kinase OS=Mus musculus OX=10090 GN=Pdxk PE=1 SV=1	13	35	3	3					3
High	Q8BI72	CDKN2A-interacting protein OS=Mus musculus OX=10090 GN=Cdkn2aip PE=1 SV=1	8	59.7	3	3					3
High	P58321	Ubiquitin carboxyl-terminal hydrolase isozyme L4 OS=Mus musculus OX=10090 GN=Uchl4 PE=2 SV=1	20	26.4	3	3					3
High	Q61166	Microtubule-associated protein RP/EB family member 1 OS=Mus musculus OX=10090 GN=Mapre1 PE=1 SV=3	18	30	3	3					3
High	Q3THS6	S-adenosylmethionine synthase isoform type-2 OS=Mus musculus OX=10090 GN=Mat2a PE=1 SV=2	10	43.7	3	3					3
High	Q921I1	Serotransferrin OS=Mus musculus OX=10090 GN=Tf PE=1 SV=1	6	76.7	3	3					3
High	Q9QYR6	Microtubule-associated protein 1A OS=Mus musculus OX=10090 GN=Map1a PE=1 SV=2	1	300	1	3					2				1
High	Q3UPL0	Protein transport protein Sec31A OS=Mus musculus OX=10090 GN=Sec31a PE=1 SV=2	4	133.5	3	3					3
High	Q8BTY1	Kynurenine--oxoglutarate transaminase 1 OS=Mus musculus OX=10090 GN=Kyat1 PE=1 SV=1	12	47.5	3	3					3
High	P62849	40S ribosomal protein S24 OS=Mus musculus OX=10090 GN=Rps24 PE=1 SV=1	11	15.4	1	3				1	1				1
High	Q9Z1Q9	Valine--tRNA ligase OS=Mus musculus OX=10090 GN=Vars PE=1 SV=1	3	140.1	3	3		1	1		1
High	Q9D554	Splicing factor 3A subunit 3 OS=Mus musculus OX=10090 GN=Sf3a3 PE=1 SV=2	8	58.8	3	3					3
High	Q8K3J1	NADH dehydrogenase [ubiquinone] iron-sulfur protein 8, mitochondrial OS=Mus musculus OX=10090 GN=Ndufs8 PE=1 SV=1	18	24	3	3					3
High	Q8R5M8	Cell adhesion molecule 1 OS=Mus musculus OX=10090 GN=Cadm1 PE=1 SV=2	5	49.8	2	3				1	2
High	Q9R1T2	SUMO-activating enzyme subunit 1 OS=Mus musculus OX=10090 GN=Sae1 PE=1 SV=1	6	38.6	2	3					1		1	1
High	P62267	40S ribosomal protein S23 OS=Mus musculus OX=10090 GN=Rps23 PE=1 SV=3	15	15.8	2	3				1	2
High	Q99KE1	NAD-dependent malic enzyme, mitochondrial OS=Mus musculus OX=10090 GN=Me2 PE=1 SV=1	3	65.8	1	3			1		1				1
High	Q8BGC0	HIV Tat-specific factor 1 homolog OS=Mus musculus OX=10090 GN=Htatsf1 PE=1 SV=1	5	86.2	2	3					3
High	Q6P5F9	Exportin-1 OS=Mus musculus OX=10090 GN=Xpo1 PE=1 SV=1	3	123	3	3					3
High	P62897	Cytochrome c, somatic OS=Mus musculus OX=10090 GN=Cycs PE=1 SV=2	23	11.6	3	3					3
High	Q810U4	Neuronal cell adhesion molecule OS=Mus musculus OX=10090 GN=Nrcam PE=1 SV=2	4	138.4	3	3					3
High	P26369	Splicing factor U2AF 65 kDa subunit OS=Mus musculus OX=10090 GN=U2af2 PE=1 SV=3	13	53.5	3	3					3
High	Q8R3Y5	Uncharacterized protein C19orf47 homolog OS=Mus musculus OX=10090 PE=1 SV=2	4	44.4	1	3			1	1				1
High	P31324	cAMP-dependent protein kinase type II-beta regulatory subunit OS=Mus musculus OX=10090 GN=Prkar2b PE=1 SV=3	13	46.1	3	3					3
High	O89112	Glutathione S-transferase LANCL1 OS=Mus musculus OX=10090 GN=Lancl1 PE=1 SV=1	6	45.3	2	3					1	1		1
High	P16460	Argininosuccinate synthase OS=Mus musculus OX=10090 GN=Ass1 PE=1 SV=1	4	46.6	2	3					2				1
High	Q9D1X0	Nucleolar protein 3 OS=Mus musculus OX=10090 GN=Nol3 PE=1 SV=1	17	24.6	2	3					2				1
High	Q99KK7	Dipeptidyl peptidase 3 OS=Mus musculus OX=10090 GN=Dpp3 PE=1 SV=2	7	82.8	3	3					3
High	P54763	Ephrin type-B receptor 2 OS=Mus musculus OX=10090 GN=Ephb2 PE=1 SV=3	4	109.8	3	3					3
High	Q9JLJ2	4-trimethylaminobutyraldehyde dehydrogenase OS=Mus musculus OX=10090 GN=Aldh9a1 PE=1 SV=1	8	53.5	3	3					3
High	P70288	Histone deacetylase 2 OS=Mus musculus OX=10090 GN=Hdac2 PE=1 SV=1	9	55.3	3	3					3
High	Q9DCT8	Cysteine-rich protein 2 OS=Mus musculus OX=10090 GN=Crip2 PE=1 SV=1	34	22.7	3	3					3
High	Q8CG76	Aflatoxin B1 aldehyde reductase member 2 OS=Mus musculus OX=10090 GN=Akr7a2 PE=1 SV=3	9	40.6	2	3					2				1
High	Q811D0	Disks large homolog 1 OS=Mus musculus OX=10090 GN=Dlg1 PE=1 SV=1	1	100.1	1	3					1		1		1
High	Q3TEA8	Heterochromatin protein 1-binding protein 3 OS=Mus musculus OX=10090 GN=Hp1bp3 PE=1 SV=1	5	60.8	3	3				2	1
High	P62843	40S ribosomal protein S15 OS=Mus musculus OX=10090 GN=Rps15 PE=1 SV=2	13	17	1	3				1	1			1
High	Q8VBW6	NEDD8-activating enzyme E1 regulatory subunit OS=Mus musculus OX=10090 GN=Nae1 PE=1 SV=1	7	60.2	3	3			1		1			1
High	Q9DBG6	Dolichyl-diphosphooligosaccharide--protein glycosyltransferase subunit 2 OS=Mus musculus OX=10090 GN=Rpn2 PE=1 SV=1	5	69	2	3					3
High	P35235	Tyrosine-protein phosphatase non-receptor type 11 OS=Mus musculus OX=10090 GN=Ptpn11 PE=1 SV=2	5	68.4	3	3					3
High	Q9D819	Inorganic pyrophosphatase OS=Mus musculus OX=10090 GN=Ppa1 PE=1 SV=1	11	32.6	3	3					3
High	P14131	40S ribosomal protein S16 OS=Mus musculus OX=10090 GN=Rps16 PE=1 SV=4	12	16.4	2	3				1	2
High	A2A935	PR domain zinc finger protein 16 OS=Mus musculus OX=10090 GN=Prdm16 PE=1 SV=1	1	140.8	1	3					1	1		1
High	Q8C5H8	NAD kinase 2, mitochondrial OS=Mus musculus OX=10090 GN=Nadk2 PE=1 SV=2	10	50.8	3	3					3
High	P27048	Small nuclear ribonucleoprotein-associated protein B OS=Mus musculus OX=10090 GN=Snrpb PE=1 SV=1	13	23.6	3	3					3
High	Q9EPL8	Importin-7 OS=Mus musculus OX=10090 GN=Ipo7 PE=1 SV=2	4	119.4	3	3				1	2
High	P28656	Nucleosome assembly protein 1-like 1 OS=Mus musculus OX=10090 GN=Nap1l1 PE=1 SV=2	12	45.3	2	3					3
High	Q9CZN7	Serine hydroxymethyltransferase, mitochondrial OS=Mus musculus OX=10090 GN=Shmt2 PE=1 SV=1	9	55.7	3	3					3
High	P32067	Lupus La protein homolog OS=Mus musculus OX=10090 GN=Ssb PE=1 SV=1	6	47.7	2	3				1	2
High	Q9Z2D6	Methyl-CpG-binding protein 2 OS=Mus musculus OX=10090 GN=Mecp2 PE=1 SV=1	10	52.3	3	3					3
High	Q8VEH5	EPM2A-interacting protein 1 OS=Mus musculus OX=10090 GN=Epm2aip1 PE=1 SV=1	4	70.1	2	3			1		2
High	P26043	Radixin OS=Mus musculus OX=10090 GN=Rdx PE=1 SV=3	5	68.5	1	3					3
High	P23492	Purine nucleoside phosphorylase OS=Mus musculus OX=10090 GN=Pnp PE=1 SV=2	16	32.3	3	3					3
High	Q8JZU2	Tricarboxylate transport protein, mitochondrial OS=Mus musculus OX=10090 GN=Slc25a1 PE=1 SV=1	11	33.9	3	3					3
Medium	Q9QUI0	Transforming protein RhoA OS=Mus musculus OX=10090 GN=Rhoa PE=1 SV=1	4	21.8	1	3		1						1	1
High	P54923	[Protein ADP-ribosylarginine] hydrolase OS=Mus musculus OX=10090 GN=Adprh PE=1 SV=1	14	40	3	3					3
High	Q9Z1Z0	General vesicular transport factor p115 OS=Mus musculus OX=10090 GN=Uso1 PE=1 SV=2	4	106.9	3	3					3
High	Q8BJU0	Small glutamine-rich tetratricopeptide repeat-containing protein alpha OS=Mus musculus OX=10090 GN=Sgta PE=1 SV=2	12	34.3	3	3					2	1
High	Q8C050	Ribosomal protein S6 kinase alpha-5 OS=Mus musculus OX=10090 GN=Rps6ka5 PE=1 SV=2	3	96.5	2	3				1	2
High	P63005	Platelet-activating factor acetylhydrolase IB subunit alpha OS=Mus musculus OX=10090 GN=Pafah1b1 PE=1 SV=2	9	46.6	2	3			1		2
High	P07356	Annexin A2 OS=Mus musculus OX=10090 GN=Anxa2 PE=1 SV=2	6	38.7	2	3				1	2
High	Q80X50	Ubiquitin-associated protein 2-like OS=Mus musculus OX=10090 GN=Ubap2l PE=1 SV=1	5	116.7	3	3					3
High	P57724	Poly(rC)-binding protein 4 OS=Mus musculus OX=10090 GN=Pcbp4 PE=1 SV=1	9	41.4	2	3			1		2
Medium	P55200	Histone-lysine N-methyltransferase 2A OS=Mus musculus OX=10090 GN=Kmt2a PE=1 SV=3	0	429.4	1	3				1	2
High	Q9QYF9	Protein NDRG3 OS=Mus musculus OX=10090 GN=Ndrg3 PE=1 SV=1	11	41.5	3	3					3
High	Q8BK64	Activator of 90 kDa heat shock protein ATPase homolog 1 OS=Mus musculus OX=10090 GN=Ahsa1 PE=1 SV=2	12	38.1	3	3					3
High	Q8BWM0	Prostaglandin E synthase 2 OS=Mus musculus OX=10090 GN=Ptges2 PE=1 SV=3	12	43.3	3	3					3
High	P35980	60S ribosomal protein L18 OS=Mus musculus OX=10090 GN=Rpl18 PE=1 SV=3	19	21.6	3	3					3
High	Q8R2R9	AP-3 complex subunit mu-2 OS=Mus musculus OX=10090 GN=Ap3m2 PE=1 SV=1	8	46.9	3	3					3
High	Q9JKR6	Hypoxia up-regulated protein 1 OS=Mus musculus OX=10090 GN=Hyou1 PE=1 SV=1	6	111.1	3	3					3
High	Q61151	Serine/threonine-protein phosphatase 2A 56 kDa regulatory subunit epsilon isoform OS=Mus musculus OX=10090 GN=Ppp2r5e PE=1 SV=3	9	54.7	3	3					3
High	Q9WVJ2	26S proteasome non-ATPase regulatory subunit 13 OS=Mus musculus OX=10090 GN=Psmd13 PE=1 SV=1	4	42.8	2	3					2	1
High	O35486	Gamma-crystallin S OS=Mus musculus OX=10090 GN=Crygs PE=1 SV=3	13	20.8	2	3			1		2
High	Q5SDA5	Retinal guanylyl cyclase 2 OS=Mus musculus OX=10090 GN=Gucy2f PE=2 SV=1	3	124.3	1	3					3
High	Q8VE47	Ubiquitin-like modifier-activating enzyme 5 OS=Mus musculus OX=10090 GN=Uba5 PE=1 SV=2	12	44.8	3	3					3
High	Q7TT37	Elongator complex protein 1 OS=Mus musculus OX=10090 GN=Elp1 PE=1 SV=2	4	149.5	3	3					2	1
High	Q9CZ04	COP9 signalosome complex subunit 7a OS=Mus musculus OX=10090 GN=Cops7a PE=1 SV=2	9	30.2	2	3					3
High	O08582	GTP-binding protein 1 OS=Mus musculus OX=10090 GN=Gtpbp1 PE=1 SV=2	3	72.3	2	3			1		2
High	Q9QXZ7	Photoreceptor-specific nuclear receptor OS=Mus musculus OX=10090 GN=Nr2e3 PE=1 SV=1	6	43.1	2	3					1			1	1
High	Q3TMH2	Secernin-3 OS=Mus musculus OX=10090 GN=Scrn3 PE=1 SV=1	6	47.6	2	3					3
High	Q9DBC7	cAMP-dependent protein kinase type I-alpha regulatory subunit OS=Mus musculus OX=10090 GN=Prkar1a PE=1 SV=3	11	43.2	3	3					3
High	P49615	Cyclin-dependent-like kinase 5 OS=Mus musculus OX=10090 GN=Cdk5 PE=1 SV=1	10	33.3	2	3					3
High	Q8BH58	TIP41-like protein OS=Mus musculus OX=10090 GN=Tiprl PE=1 SV=1	5	31.2	1	3				1	1		1
High	O70251	Elongation factor 1-beta OS=Mus musculus OX=10090 GN=Eef1b PE=1 SV=5	12	24.7	2	2					2
High	Q8R0W0	Epiplakin OS=Mus musculus OX=10090 GN=Eppk1 PE=1 SV=2	0	724.2	2	2					1		1
High	Q9CR57	60S ribosomal protein L14 OS=Mus musculus OX=10090 GN=Rpl14 PE=1 SV=3	12	23.5	2	2					1				1
High	Q8K2G4	Bardet-Biedl syndrome 7 protein homolog OS=Mus musculus OX=10090 GN=Bbs7 PE=1 SV=1	3	80.3	2	2					2
High	P41105	60S ribosomal protein L28 OS=Mus musculus OX=10090 GN=Rpl28 PE=1 SV=2	16	15.7	2	2					2
High	O54734	Dolichyl-diphosphooligosaccharide--protein glycosyltransferase 48 kDa subunit OS=Mus musculus OX=10090 GN=Ddost PE=1 SV=2	5	49	2	2					2
Medium	Q99MN1	Lysine--tRNA ligase OS=Mus musculus OX=10090 GN=Kars PE=1 SV=1	7	67.8	2	2				1	1
High	Q99LC3	NADH dehydrogenase [ubiquinone] 1 alpha subcomplex subunit 10, mitochondrial OS=Mus musculus OX=10090 GN=Ndufa10 PE=1 SV=1	6	40.6	2	2					2
High	P34022	Ran-specific GTPase-activating protein OS=Mus musculus OX=10090 GN=Ranbp1 PE=1 SV=2	11	23.6	2	2					2
High	Q9WTX5	S-phase kinase-associated protein 1 OS=Mus musculus OX=10090 GN=Skp1 PE=1 SV=3	25	18.7	2	2					2
High	Q9CYH2	Peroxiredoxin-like 2A OS=Mus musculus OX=10090 GN=Prxl2a PE=1 SV=2	11	24.4	2	2					2
High	Q00623	Apolipoprotein A-I OS=Mus musculus OX=10090 GN=Apoa1 PE=1 SV=2	11	30.6	2	2					2
High	Q8BGB7	Enolase-phosphatase E1 OS=Mus musculus OX=10090 GN=Enoph1 PE=1 SV=1	8	28.6	2	2					2
Medium	Q8R326	Paraspeckle component 1 OS=Mus musculus OX=10090 GN=Pspc1 PE=1 SV=1	4	58.7	2	2					2
High	P51491	Short-wave-sensitive opsin 1 OS=Mus musculus OX=10090 GN=Opn1sw PE=1 SV=1	6	38.9	2	2		1			1
High	Q922Q8	Leucine-rich repeat-containing protein 59 OS=Mus musculus OX=10090 GN=Lrrc59 PE=1 SV=1	3	34.9	1	2					2
High	Q64213	Splicing factor 1 OS=Mus musculus OX=10090 GN=Sf1 PE=1 SV=6	4	70.4	2	2					2
High	Q9D1Q6	Endoplasmic reticulum resident protein 44 OS=Mus musculus OX=10090 GN=Erp44 PE=1 SV=1	5	46.8	2	2			1		1
High	Q9WU78	Programmed cell death 6-interacting protein OS=Mus musculus OX=10090 GN=Pdcd6ip PE=1 SV=3	3	96	2	2					1				1
High	Q8VD37	SH3-containing GRB2-like protein 3-interacting protein 1 OS=Mus musculus OX=10090 GN=Sgip1 PE=1 SV=1	5	86	2	2					2
High	Q791T5	Mitochondrial carrier homolog 1 OS=Mus musculus OX=10090 GN=Mtch1 PE=1 SV=1	5	41.5	2	2					2
High	Q9JMA1	Ubiquitin carboxyl-terminal hydrolase 14 OS=Mus musculus OX=10090 GN=Usp14 PE=1 SV=3	7	56	2	2					2
High	Q9ESX5	H/ACA ribonucleoprotein complex subunit DKC1 OS=Mus musculus OX=10090 GN=Dkc1 PE=1 SV=4	5	57.4	2	2					2
High	P36552	Oxygen-dependent coproporphyrinogen-III oxidase, mitochondrial OS=Mus musculus OX=10090 GN=Cpox PE=1 SV=2	5	49.7	2	2					2
High	Q9Z0N1	Eukaryotic translation initiation factor 2 subunit 3, X-linked OS=Mus musculus OX=10090 GN=Eif2s3x PE=1 SV=2	5	51	2	2					2
High	P70318	Nucleolysin TIAR OS=Mus musculus OX=10090 GN=Tial1 PE=1 SV=1	6	43.4	2	2					2
High	Q9CQ60	6-phosphogluconolactonase OS=Mus musculus OX=10090 GN=Pgls PE=1 SV=1	10	27.2	2	2					2
High	Q5SVL6	Rap1 GTPase-activating protein 2 OS=Mus musculus OX=10090 GN=Rap1gap2 PE=1 SV=1	4	78.2	2	2					2
High	Q9CWK8	Sorting nexin-2 OS=Mus musculus OX=10090 GN=Snx2 PE=1 SV=2	5	58.4	1	2					2
High	Q9Z130	Heterogeneous nuclear ribonucleoprotein D-like OS=Mus musculus OX=10090 GN=Hnrnpdl PE=1 SV=1	5	33.5	1	2					2
Low	A2AAE1	Transmembrane protein KIAA1109 OS=Mus musculus OX=10090 GN=Kiaa1109 PE=1 SV=4	0	555	1	2							1	1
High	Q8R2Y0	Monoacylglycerol lipase ABHD6 OS=Mus musculus OX=10090 GN=Abhd6 PE=1 SV=1	8	38.2	2	2					2
High	Q8BGF6	ELMO domain-containing protein 2 OS=Mus musculus OX=10090 GN=Elmod2 PE=1 SV=1	3	34.7	1	2					1	1
High	P42208	Septin-2 OS=Mus musculus OX=10090 GN=Sept2 PE=1 SV=2	9	41.5	2	2				1	1
High	Q60605	Myosin light polypeptide 6 OS=Mus musculus OX=10090 GN=Myl6 PE=1 SV=3	17	16.9	2	2					1			1
High	P62761	Visinin-like protein 1 OS=Mus musculus OX=10090 GN=Vsnl1 PE=1 SV=2	14	22.1	2	2					2
High	P98203	Armadillo repeat protein deleted in velo-cardio-facial syndrome homolog OS=Mus musculus OX=10090 GN=Arvcf PE=1 SV=2	3	105	2	2					2
High	P47791	Glutathione reductase, mitochondrial OS=Mus musculus OX=10090 GN=Gsr PE=1 SV=3	5	53.6	2	2					2
Medium	Q80U16	Rho family-interacting cell polarization regulator 2 OS=Mus musculus OX=10090 GN=Ripor2 PE=1 SV=2	2	118.9	2	2				1	1
High	Q8CHG7	Rap guanine nucleotide exchange factor 2 OS=Mus musculus OX=10090 GN=Rapgef2 PE=1 SV=2	4	166.3	2	2		1					1
High	P28352	DNA-(apurinic or apyrimidinic site) lyase OS=Mus musculus OX=10090 GN=Apex1 PE=1 SV=2	5	35.5	1	2					1				1
High	Q08509	Epidermal growth factor receptor kinase substrate 8 OS=Mus musculus OX=10090 GN=Eps8 PE=1 SV=2	6	91.7	2	2					1	1
High	Q52KI8	Serine/arginine repetitive matrix protein 1 OS=Mus musculus OX=10090 GN=Srrm1 PE=1 SV=2	4	106.8	1	2					1	1
High	Q68FL6	Methionine--tRNA ligase, cytoplasmic OS=Mus musculus OX=10090 GN=Mars PE=1 SV=1	4	101.4	2	2					2
Medium	Q91YJ2	Sorting nexin-4 OS=Mus musculus OX=10090 GN=Snx4 PE=1 SV=1	3	51.7	1	2			1		1
High	P58021	Transmembrane 9 superfamily member 2 OS=Mus musculus OX=10090 GN=Tm9sf2 PE=1 SV=1	3	75.3	1	2					2
High	Q8BJY1	26S proteasome non-ATPase regulatory subunit 5 OS=Mus musculus OX=10090 GN=Psmd5 PE=1 SV=4	4	55.9	2	2					2
High	Q99LC2	Cleavage stimulation factor subunit 1 OS=Mus musculus OX=10090 GN=Cstf1 PE=1 SV=1	7	48.4	2	2					2
High	Q91W89	Alpha-mannosidase 2C1 OS=Mus musculus OX=10090 GN=Man2c1 PE=1 SV=1	1	115.6	1	2					1			1
Medium	Q99N95	39S ribosomal protein L3, mitochondrial OS=Mus musculus OX=10090 GN=Mrpl3 PE=1 SV=1	2	39.1	1	2				1		1
High	Q99M87	DnaJ homolog subfamily A member 3, mitochondrial OS=Mus musculus OX=10090 GN=Dnaja3 PE=1 SV=1	6	52.4	2	2					2
High	Q9CQF3	Cleavage and polyadenylation specificity factor subunit 5 OS=Mus musculus OX=10090 GN=Nudt21 PE=1 SV=1	9	26.2	2	2					2
High	P21278	Guanine nucleotide-binding protein subunit alpha-11 OS=Mus musculus OX=10090 GN=Gna11 PE=1 SV=1	6	42	1	2					1			1
Medium	Q8K1J6	CCA tRNA nucleotidyltransferase 1, mitochondrial OS=Mus musculus OX=10090 GN=Trnt1 PE=1 SV=1	4	49.9	2	2					2
High	Q8C052	Microtubule-associated protein 1S OS=Mus musculus OX=10090 GN=Map1s PE=1 SV=2	1	102.9	1	2					1	1
High	Q61035	Histidine--tRNA ligase, cytoplasmic OS=Mus musculus OX=10090 GN=Hars PE=1 SV=2	4	57.4	2	2					2
High	Q9CRB8	Mitochondrial fission process protein 1 OS=Mus musculus OX=10090 GN=Mtfp1 PE=1 SV=1	14	18.3	2	2					2
High	Q9CXW3	Calcyclin-binding protein OS=Mus musculus OX=10090 GN=Cacybp PE=1 SV=1	13	26.5	2	2					2
High	Q6P9R2	Serine/threonine-protein kinase OSR1 OS=Mus musculus OX=10090 GN=Oxsr1 PE=1 SV=1	4	58.2	2	2					2
High	P53810	Phosphatidylinositol transfer protein alpha isoform OS=Mus musculus OX=10090 GN=Pitpna PE=1 SV=2	5	31.9	1	2					2
High	Q9CRD0	OCIA domain-containing protein 1 OS=Mus musculus OX=10090 GN=Ociad1 PE=1 SV=1	16	27.6	2	2					2
High	Q8R4R6	Nucleoporin NUP35 OS=Mus musculus OX=10090 GN=Nup35 PE=1 SV=2	10	34.8	2	2					2
High	Q9CX34	Protein SGT1 homolog OS=Mus musculus OX=10090 GN=Sugt1 PE=1 SV=3	8	38.1	2	2					2
High	P62311	U6 snRNA-associated Sm-like protein LSm3 OS=Mus musculus OX=10090 GN=Lsm3 PE=1 SV=2	14	11.8	2	2					2
High	P61021	Ras-related protein Rab-5B OS=Mus musculus OX=10090 GN=Rab5b PE=1 SV=1	13	23.7	2	2					2
High	Q6P1B1	Xaa-Pro aminopeptidase 1 OS=Mus musculus OX=10090 GN=Xpnpep1 PE=1 SV=1	4	69.5	2	2					1	1
High	Q62417	Sorbin and SH3 domain-containing protein 1 OS=Mus musculus OX=10090 GN=Sorbs1 PE=1 SV=2	2	143	2	2					1	1
High	O88447	Kinesin light chain 1 OS=Mus musculus OX=10090 GN=Klc1 PE=1 SV=3	5	61.4	2	2					2
High	Q9CQ62	2,4-dienoyl-CoA reductase, mitochondrial OS=Mus musculus OX=10090 GN=Decr1 PE=1 SV=1	10	36.2	2	2					2
High	P97742	Carnitine O-palmitoyltransferase 1, liver isoform OS=Mus musculus OX=10090 GN=Cpt1a PE=1 SV=4	3	88.2	2	2					2
High	Q7TQH0	Ataxin-2-like protein OS=Mus musculus OX=10090 GN=Atxn2l PE=1 SV=1	3	110.6	2	2			1					1
High	Q8C5L3	CCR4-NOT transcription complex subunit 2 OS=Mus musculus OX=10090 GN=Cnot2 PE=1 SV=2	4	59.7	2	2					1	1
High	Q9CQD1	Ras-related protein Rab-5A OS=Mus musculus OX=10090 GN=Rab5a PE=1 SV=1	12	23.6	2	2					1	1
High	Q8C437	PEX5-related protein OS=Mus musculus OX=10090 GN=Pex5l PE=1 SV=2	5	63.1	2	2					2
High	P97429	Annexin A4 OS=Mus musculus OX=10090 GN=Anxa4 PE=1 SV=4	8	35.9	2	2					2
High	Q9Z1R2	Large proline-rich protein BAG6 OS=Mus musculus OX=10090 GN=Bag6 PE=1 SV=1	4	121	2	2					2
Low	Q9D9T8	EF-hand domain-containing protein 1 OS=Mus musculus OX=10090 GN=Efhc1 PE=1 SV=1	1	75.1	1	2					1				1
High	Q9QYJ3	DnaJ homolog subfamily B member 1 OS=Mus musculus OX=10090 GN=Dnajb1 PE=1 SV=3	8	38.1	2	2					2
High	Q5SQX6	Cytoplasmic FMR1-interacting protein 2 OS=Mus musculus OX=10090 GN=Cyfip2 PE=1 SV=2	2	145.6	2	2					2
High	P35564	Calnexin OS=Mus musculus OX=10090 GN=Canx PE=1 SV=1	4	67.2	2	2					2
High	Q9ES97	Reticulon-3 OS=Mus musculus OX=10090 GN=Rtn3 PE=1 SV=2	2	103.8	2	2				1	1
High	Q68EF0	Rab-3A-interacting protein OS=Mus musculus OX=10090 GN=Rab3ip PE=1 SV=1	5	47.1	1	2			1		1
Medium	Q9D6N5	Dr1-associated corepressor OS=Mus musculus OX=10090 GN=Drap1 PE=1 SV=3	5	22.3	1	2					1				1
High	Q99K28	ADP-ribosylation factor GTPase-activating protein 2 OS=Mus musculus OX=10090 GN=Arfgap2 PE=1 SV=1	3	56.6	1	2					2
High	Q9DBP5	UMP-CMP kinase OS=Mus musculus OX=10090 GN=Cmpk1 PE=1 SV=1	12	22.2	2	2					2
High	P19253	60S ribosomal protein L13a OS=Mus musculus OX=10090 GN=Rpl13a PE=1 SV=4	8	23.4	2	2					2
High	Q9CQW2	ADP-ribosylation factor-like protein 8B OS=Mus musculus OX=10090 GN=Arl8b PE=1 SV=1	5	21.5	1	2					2
High	O09061	Proteasome subunit beta type-1 OS=Mus musculus OX=10090 GN=Psmb1 PE=1 SV=1	12	26.4	2	2					2
High	O35658	Complement component 1 Q subcomponent-binding protein, mitochondrial OS=Mus musculus OX=10090 GN=C1qbp PE=1 SV=1	5	31	1	2					2
High	O55057	Retinal rod rhodopsin-sensitive cGMP 3',5'-cyclic phosphodiesterase subunit delta OS=Mus musculus OX=10090 GN=Pde6d PE=1 SV=1	16	17.3	2	2					2
High	Q6PIU9	Uncharacterized protein FLJ45252 homolog OS=Mus musculus OX=10090 PE=1 SV=2	10	37.7	2	2					2
High	Q9CYZ2	Tumor protein D54 OS=Mus musculus OX=10090 GN=Tpd52l2 PE=1 SV=1	6	24	1	2					1	1
High	Q91VL8	Telomeric repeat-binding factor 2-interacting protein 1 OS=Mus musculus OX=10090 GN=Terf2ip PE=1 SV=1	12	43.3	2	2					2
High	P63321	Ras-related protein Ral-A OS=Mus musculus OX=10090 GN=Rala PE=1 SV=1	12	23.5	2	2				1	1
High	Q9D824	Pre-mRNA 3'-end-processing factor FIP1 OS=Mus musculus OX=10090 GN=Fip1l1 PE=1 SV=1	5	64.9	2	2			1		1
High	Q8VDS4	Regulation of nuclear pre-mRNA domain-containing protein 1A OS=Mus musculus OX=10090 GN=Rprd1a PE=1 SV=1	9	35.7	2	2					2
High	Q9DAK9	14 kDa phosphohistidine phosphatase OS=Mus musculus OX=10090 GN=Phpt1 PE=1 SV=1	20	14	2	2					2
High	P21107	Tropomyosin alpha-3 chain OS=Mus musculus OX=10090 GN=Tpm3 PE=1 SV=3	8	33	2	2					2
High	Q99J08	SEC14-like protein 2 OS=Mus musculus OX=10090 GN=Sec14l2 PE=1 SV=1	4	46.3	2	2					2
High	Q8BMJ2	Leucine--tRNA ligase, cytoplasmic OS=Mus musculus OX=10090 GN=Lars PE=1 SV=2	2	134.1	2	2					2
High	P59017	Bcl-2-like protein 13 OS=Mus musculus OX=10090 GN=Bcl2l13 PE=1 SV=2	6	46.7	2	2					2
High	Q60973	Histone-binding protein RBBP7 OS=Mus musculus OX=10090 GN=Rbbp7 PE=1 SV=1	5	47.8	1	2					2
High	Q9Z1Z2	Serine-threonine kinase receptor-associated protein OS=Mus musculus OX=10090 GN=Strap PE=1 SV=2	7	38.4	2	2					2
High	Q9DCS9	NADH dehydrogenase [ubiquinone] 1 beta subcomplex subunit 10 OS=Mus musculus OX=10090 GN=Ndufb10 PE=1 SV=3	17	21	2	2					2
High	Q60972	Histone-binding protein RBBP4 OS=Mus musculus OX=10090 GN=Rbbp4 PE=1 SV=5	5	47.6	1	2					2
High	Q8BRF7	Sec1 family domain-containing protein 1 OS=Mus musculus OX=10090 GN=Scfd1 PE=1 SV=1	4	72.3	2	2					2
High	Q68FH4	N-acetylgalactosamine kinase OS=Mus musculus OX=10090 GN=Galk2 PE=1 SV=1	7	50.5	2	2					2
High	Q3TC72	Fumarylacetoacetate hydrolase domain-containing protein 2A OS=Mus musculus OX=10090 GN=Fahd2 PE=1 SV=1	6	34.7	2	2					2
High	O88543	COP9 signalosome complex subunit 3 OS=Mus musculus OX=10090 GN=Cops3 PE=1 SV=3	7	47.8	2	2					2
High	O54865	Guanylate cyclase soluble subunit beta-1 OS=Mus musculus OX=10090 GN=Gucy1b1 PE=1 SV=1	4	70.6	2	2					2
High	Q8BGS1	Band 4.1-like protein 5 OS=Mus musculus OX=10090 GN=Epb41l5 PE=1 SV=1	5	81.6	2	2					1	1
High	Q91VC3	Eukaryotic initiation factor 4A-III OS=Mus musculus OX=10090 GN=Eif4a3 PE=1 SV=3	7	46.8	1	2					2
High	P62812	Gamma-aminobutyric acid receptor subunit alpha-1 OS=Mus musculus OX=10090 GN=Gabra1 PE=1 SV=1	6	51.7	2	2					1		1
High	Q9D0R4	Probable ATP-dependent RNA helicase DDX56 OS=Mus musculus OX=10090 GN=Ddx56 PE=2 SV=1	3	61.2	1	2				1	1
High	Q9D172	Glutamine amidotransferase-like class 1 domain-containing protein 3A, mitochondrial OS=Mus musculus OX=10090 GN=Gatd3a PE=1 SV=1	12	28.1	2	2					2
Medium	P84075	Neuron-specific calcium-binding protein hippocalcin OS=Mus musculus OX=10090 GN=Hpca PE=1 SV=2	6	22.4	1	2		1			1
High	Q6NZN0	RNA-binding protein 26 OS=Mus musculus OX=10090 GN=Rbm26 PE=1 SV=2	3	114.1	2	2					2
High	Q9Z2V5	Histone deacetylase 6 OS=Mus musculus OX=10090 GN=Hdac6 PE=1 SV=3	3	125.7	2	2					2
High	O09174	Alpha-methylacyl-CoA racemase OS=Mus musculus OX=10090 GN=Amacr PE=1 SV=4	8	41.7	2	2					2
High	Q9CQA3	Succinate dehydrogenase [ubiquinone] iron-sulfur subunit, mitochondrial OS=Mus musculus OX=10090 GN=Sdhb PE=1 SV=1	8	31.8	2	2					2
High	A2ALS5	Rap1 GTPase-activating protein 1 OS=Mus musculus OX=10090 GN=Rap1gap PE=1 SV=2	4	73.4	2	2					2
High	Q62446	Peptidyl-prolyl cis-trans isomerase FKBP3 OS=Mus musculus OX=10090 GN=Fkbp3 PE=1 SV=2	8	25.1	2	2					2
Medium	Q61335	B-cell receptor-associated protein 31 OS=Mus musculus OX=10090 GN=Bcap31 PE=1 SV=4	4	27.9	1	2				1				1
High	Q9WTL7	Acyl-protein thioesterase 2 OS=Mus musculus OX=10090 GN=Lypla2 PE=1 SV=1	3	24.8	1	2				1	1
High	Q61187	Tumor susceptibility gene 101 protein OS=Mus musculus OX=10090 GN=Tsg101 PE=1 SV=2	7	44.1	2	2					2
High	P63323	40S ribosomal protein S12 OS=Mus musculus OX=10090 GN=Rps12 PE=1 SV=2	13	14.5	2	2					2
High	Q9D0R2	Threonine--tRNA ligase, cytoplasmic OS=Mus musculus OX=10090 GN=Tars PE=1 SV=2	4	83.3	2	2					2
High	Q9Z218	Dipeptidyl aminopeptidase-like protein 6 OS=Mus musculus OX=10090 GN=Dpp6 PE=1 SV=1	2	91.2	2	2					2
Medium	Q9DBB4	N-alpha-acetyltransferase 16, NatA auxiliary subunit OS=Mus musculus OX=10090 GN=Naa16 PE=2 SV=1	1	101.2	1	2					2
High	Q9CZ42	ATP-dependent (S)-NAD(P)H-hydrate dehydratase OS=Mus musculus OX=10090 GN=Naxd PE=1 SV=1	9	36.7	2	2					2
High	Q60631	Growth factor receptor-bound protein 2 OS=Mus musculus OX=10090 GN=Grb2 PE=1 SV=1	11	25.2	2	2					2
High	P97379	Ras GTPase-activating protein-binding protein 2 OS=Mus musculus OX=10090 GN=G3bp2 PE=1 SV=2	3	54.1	1	2			1		1
High	O35609	Secretory carrier-associated membrane protein 3 OS=Mus musculus OX=10090 GN=Scamp3 PE=1 SV=3	10	38.4	2	2					2
Medium	Q9WUM5	Succinate--CoA ligase [ADP/GDP-forming] subunit alpha, mitochondrial OS=Mus musculus OX=10090 GN=Suclg1 PE=1 SV=4	5	36.1	1	2				1	1
Medium	Q8BGY2	Eukaryotic translation initiation factor 5A-2 OS=Mus musculus OX=10090 GN=Eif5a2 PE=1 SV=3	5	16.8	1	2					1				1
High	Q91VI7	Ribonuclease inhibitor OS=Mus musculus OX=10090 GN=Rnh1 PE=1 SV=1	7	49.8	2	2					2
High	Q99LI8	Hepatocyte growth factor-regulated tyrosine kinase substrate OS=Mus musculus OX=10090 GN=Hgs PE=1 SV=2	3	86	2	2					2
High	Q8VBZ3	Cleft lip and palate transmembrane protein 1 homolog OS=Mus musculus OX=10090 GN=Clptm1 PE=1 SV=1	7	75.2	2	2		1			1
High	Q3URD3	Sarcolemmal membrane-associated protein OS=Mus musculus OX=10090 GN=Slmap PE=1 SV=2	4	96.9	2	2					2
High	Q9ER00	Syntaxin-12 OS=Mus musculus OX=10090 GN=Stx12 PE=1 SV=1	9	31.2	2	2					2
High	P17225	Polypyrimidine tract-binding protein 1 OS=Mus musculus OX=10090 GN=Ptbp1 PE=1 SV=2	4	56.4	1	2					2
High	Q05816	Fatty acid-binding protein 5 OS=Mus musculus OX=10090 GN=Fabp5 PE=1 SV=3	17	15.1	2	2					2
High	Q6P7F1	MAGUK p55 subfamily member 4 OS=Mus musculus OX=10090 GN=Mpp4 PE=1 SV=1	4	72	2	2					2
High	Q9R1P1	Proteasome subunit beta type-3 OS=Mus musculus OX=10090 GN=Psmb3 PE=1 SV=1	15	22.9	2	2					2
High	Q91YR1	Twinfilin-1 OS=Mus musculus OX=10090 GN=Twf1 PE=1 SV=2	6	40.1	2	2					2
High	Q3THK3	General transcription factor IIF subunit 1 OS=Mus musculus OX=10090 GN=Gtf2f1 PE=1 SV=2	7	57.2	2	2					2
High	Q9CZ30	Obg-like ATPase 1 OS=Mus musculus OX=10090 GN=Ola1 PE=1 SV=1	6	44.7	2	2			1		1
High	P39749	Flap endonuclease 1 OS=Mus musculus OX=10090 GN=Fen1 PE=1 SV=1	6	42.3	2	2					2
Medium	Q8BGS0	Protein MAK16 homolog OS=Mus musculus OX=10090 GN=Mak16 PE=1 SV=1	7	35.2	1	2							2
High	O88532	Zinc finger RNA-binding protein OS=Mus musculus OX=10090 GN=Zfr PE=1 SV=2	3	116.8	2	2				1	1
High	Q9JLM8	Serine/threonine-protein kinase DCLK1 OS=Mus musculus OX=10090 GN=Dclk1 PE=1 SV=1	3	84.1	2	2					2
High	Q8CHS8	Vacuolar protein sorting-associated protein 37A OS=Mus musculus OX=10090 GN=Vps37a PE=1 SV=1	5	44.4	1	2					1	1
Medium	Q7SIG6	Arf-GAP with SH3 domain, ANK repeat and PH domain-containing protein 2 OS=Mus musculus OX=10090 GN=Asap2 PE=1 SV=3	1	106.7	1	2			1					1
High	Q9CQ22	Ragulator complex protein LAMTOR1 OS=Mus musculus OX=10090 GN=Lamtor1 PE=1 SV=1	16	17.7	2	2					2
High	Q9EP89	Serine beta-lactamase-like protein LACTB, mitochondrial OS=Mus musculus OX=10090 GN=Lactb PE=1 SV=1	3	60.7	2	2					2
High	Q8BTV2	Cleavage and polyadenylation specificity factor subunit 7 OS=Mus musculus OX=10090 GN=Cpsf7 PE=1 SV=2	4	52	2	2					2
High	Q2NL51	Glycogen synthase kinase-3 alpha OS=Mus musculus OX=10090 GN=Gsk3a PE=1 SV=2	6	51.6	2	2					2
Medium	Q8K019	Bcl-2-associated transcription factor 1 OS=Mus musculus OX=10090 GN=Bclaf1 PE=1 SV=2	4	105.9	2	2					2
High	Q9ERS2	NADH dehydrogenase [ubiquinone] 1 alpha subcomplex subunit 13 OS=Mus musculus OX=10090 GN=Ndufa13 PE=1 SV=3	15	16.8	2	2					2
High	Q61543	Golgi apparatus protein 1 OS=Mus musculus OX=10090 GN=Glg1 PE=1 SV=1	2	133.6	2	2					2
High	Q99JY9	Actin-related protein 3 OS=Mus musculus OX=10090 GN=Actr3 PE=1 SV=3	6	47.3	2	2					2
High	Q8R3G1	Nuclear inhibitor of protein phosphatase 1 OS=Mus musculus OX=10090 GN=Ppp1r8 PE=1 SV=1	6	38.5	1	2					1				1
High	Q569Z5	Probable ATP-dependent RNA helicase DDX46 OS=Mus musculus OX=10090 GN=Ddx46 PE=1 SV=2	2	117.4	2	2					2
High	O09167	60S ribosomal protein L21 OS=Mus musculus OX=10090 GN=Rpl21 PE=1 SV=3	21	18.6	2	2					2
High	Q8BU30	Isoleucine--tRNA ligase, cytoplasmic OS=Mus musculus OX=10090 GN=Iars PE=1 SV=2	2	144.2	2	2					2
High	Q9D1M0	Protein SEC13 homolog OS=Mus musculus OX=10090 GN=Sec13 PE=1 SV=3	3	35.5	1	2					2
High	Q3ULJ0	Glycerol-3-phosphate dehydrogenase 1-like protein OS=Mus musculus OX=10090 GN=Gpd1l PE=1 SV=2	6	38.2	2	2					2
High	Q9CRB9	MICOS complex subunit Mic19 OS=Mus musculus OX=10090 GN=Chchd3 PE=1 SV=1	11	26.3	2	2					1			1
High	Q01768	Nucleoside diphosphate kinase B OS=Mus musculus OX=10090 GN=Nme2 PE=1 SV=1	19	17.4	2	2					2
High	O35382	Exocyst complex component 4 OS=Mus musculus OX=10090 GN=Exoc4 PE=1 SV=2	3	110.5	2	2					2
High	P23591	GDP-L-fucose synthase OS=Mus musculus OX=10090 GN=Tsta3 PE=1 SV=3	9	35.9	2	2					2
Medium	Q62445	Transcription factor Sp4 OS=Mus musculus OX=10090 GN=Sp4 PE=2 SV=2	3	81.9	1	2				1				1
High	Q9QYF1	Retinol dehydrogenase 11 OS=Mus musculus OX=10090 GN=Rdh11 PE=1 SV=2	9	35.1	2	2					2
High	Q8JZQ2	AFG3-like protein 2 OS=Mus musculus OX=10090 GN=Afg3l2 PE=1 SV=1	2	89.5	2	2					2
High	P49442	Inositol polyphosphate 1-phosphatase OS=Mus musculus OX=10090 GN=Inpp1 PE=1 SV=2	7	43.3	2	2			1		1
High	P70188	Kinesin-associated protein 3 OS=Mus musculus OX=10090 GN=Kifap3 PE=1 SV=1	3	91.2	2	2					2
Medium	P42567	Epidermal growth factor receptor substrate 15 OS=Mus musculus OX=10090 GN=Eps15 PE=1 SV=1	5	98.4	2	2				1	1
High	Q7TQD2	Tubulin polymerization-promoting protein OS=Mus musculus OX=10090 GN=Tppp PE=1 SV=1	12	23.6	2	2					2
High	Q6DIB4	Nucleolar protein 4-like OS=Mus musculus OX=10090 GN=Nol4l PE=2 SV=1	12	53.9	2	2				1	1
High	Q9JIY5	Serine protease HTRA2, mitochondrial OS=Mus musculus OX=10090 GN=Htra2 PE=1 SV=2	6	49.3	2	2					2
High	Q9WTP7	GTP:AMP phosphotransferase AK3, mitochondrial OS=Mus musculus OX=10090 GN=Ak3 PE=1 SV=3	13	25.4	2	2					2
High	Q9D8E6	60S ribosomal protein L4 OS=Mus musculus OX=10090 GN=Rpl4 PE=1 SV=3	7	47.1	2	2					2
High	Q8BHG9	CGG triplet repeat-binding protein 1 OS=Mus musculus OX=10090 GN=Cggbp1 PE=1 SV=1	11	18.8	2	2			1		1
High	Q60866	Phosphotriesterase-related protein OS=Mus musculus OX=10090 GN=Pter PE=1 SV=1	9	39.2	2	2					2
High	Q60737	Casein kinase II subunit alpha OS=Mus musculus OX=10090 GN=Csnk2a1 PE=1 SV=2	2	45.1	1	2				1	1
High	Q8CGF7	Transcription elongation regulator 1 OS=Mus musculus OX=10090 GN=Tcerg1 PE=1 SV=2	2	123.7	2	2					2
High	Q8CI33	CWF19-like protein 1 OS=Mus musculus OX=10090 GN=Cwf19l1 PE=1 SV=2	4	60.2	2	2					2
High	P59999	Actin-related protein 2/3 complex subunit 4 OS=Mus musculus OX=10090 GN=Arpc4 PE=1 SV=3	11	19.7	2	2					2
High	P47856	Glutamine--fructose-6-phosphate aminotransferase [isomerizing] 1 OS=Mus musculus OX=10090 GN=Gfpt1 PE=1 SV=3	3	78.5	2	2					2
Low	Q9QZB6	Nuclear receptor subfamily 4 group A member 3 OS=Mus musculus OX=10090 GN=Nr4a3 PE=1 SV=1	2	68.4	1	2							2
High	Q9DCC4	Pyrroline-5-carboxylate reductase 3 OS=Mus musculus OX=10090 GN=Pycr3 PE=1 SV=2	9	28.7	2	2					2
High	P67871	Casein kinase II subunit beta OS=Mus musculus OX=10090 GN=Csnk2b PE=1 SV=1	16	24.9	2	2					2
High	Q8BUK6	Protein Hook homolog 3 OS=Mus musculus OX=10090 GN=Hook3 PE=1 SV=2	4	83.2	2	2					2
High	P62317	Small nuclear ribonucleoprotein Sm D2 OS=Mus musculus OX=10090 GN=Snrpd2 PE=1 SV=1	23	13.5	2	2					2
High	Q8QZY1	Eukaryotic translation initiation factor 3 subunit L OS=Mus musculus OX=10090 GN=Eif3l PE=1 SV=1	3	66.6	1	2			1		1
High	F8VPU2	FERM, ARHGEF and pleckstrin domain-containing protein 1 OS=Mus musculus OX=10090 GN=Farp1 PE=1 SV=1	3	118.8	2	2					2
High	Q91X97	Neurocalcin-delta OS=Mus musculus OX=10090 GN=Ncald PE=1 SV=4	12	22.2	2	2				1	1
High	Q61102	ATP-binding cassette sub-family B member 7, mitochondrial OS=Mus musculus OX=10090 GN=Abcb7 PE=1 SV=3	3	82.5	2	2					2
High	Q8R4X3	RNA-binding protein 12 OS=Mus musculus OX=10090 GN=Rbm12 PE=1 SV=3	3	102.7	2	2					2
High	Q99L88	Beta-1-syntrophin OS=Mus musculus OX=10090 GN=Sntb1 PE=1 SV=4	6	58	2	2					2
High	O70591	Prefoldin subunit 2 OS=Mus musculus OX=10090 GN=Pfdn2 PE=1 SV=2	17	16.5	2	2					2
High	P63325	40S ribosomal protein S10 OS=Mus musculus OX=10090 GN=Rps10 PE=1 SV=1	8	18.9	1	2					1		1
High	P10518	Delta-aminolevulinic acid dehydratase OS=Mus musculus OX=10090 GN=Alad PE=1 SV=1	6	36	2	2					2
High	Q99LD4	COP9 signalosome complex subunit 1 OS=Mus musculus OX=10090 GN=Gps1 PE=1 SV=1	5	53.4	2	2					2
High	P47941	Crk-like protein OS=Mus musculus OX=10090 GN=Crkl PE=1 SV=2	7	33.8	2	2			1		1
High	Q3V3A1	Cyclin-dependent kinase 15 OS=Mus musculus OX=10090 GN=Cdk15 PE=2 SV=2	8	48.4	1	2					2
High	Q91YR7	Pre-mRNA-processing factor 6 OS=Mus musculus OX=10090 GN=Prpf6 PE=1 SV=1	3	106.7	2	2		1			1
High	P47199	Quinone oxidoreductase OS=Mus musculus OX=10090 GN=Cryz PE=1 SV=1	9	35.2	2	2					2
High	P50171	Estradiol 17-beta-dehydrogenase 8 OS=Mus musculus OX=10090 GN=Hsd17b8 PE=1 SV=2	11	26.6	2	2					2
High	O70133	ATP-dependent RNA helicase A OS=Mus musculus OX=10090 GN=Dhx9 PE=1 SV=2	2	149.4	2	2					2
High	Q9JIG8	PRA1 family protein 2 OS=Mus musculus OX=10090 GN=Praf2 PE=1 SV=1	37	19.5	2	2					1				1
High	P23116	Eukaryotic translation initiation factor 3 subunit A OS=Mus musculus OX=10090 GN=Eif3a PE=1 SV=5	2	161.8	2	2					2
High	Q9D7H3	RNA 3'-terminal phosphate cyclase OS=Mus musculus OX=10090 GN=RtcA PE=1 SV=2	7	39.2	2	2					2
High	Q8VI84	Nucleolar complex protein 3 homolog OS=Mus musculus OX=10090 GN=Noc3l PE=2 SV=2	3	93.2	2	2								2
High	Q920Q6	RNA-binding protein Musashi homolog 2 OS=Mus musculus OX=10090 GN=Msi2 PE=1 SV=1	9	36.9	2	2					2
Medium	P08103	Tyrosine-protein kinase HCK OS=Mus musculus OX=10090 GN=Hck PE=1 SV=4	2	59.1	1	2					1			1
Low	Q9DBU5	E3 ubiquitin-protein ligase RNF6 OS=Mus musculus OX=10090 GN=Rnf6 PE=1 SV=1	3	74	1	2						1		1
High	Q9Z1S5	Neuronal-specific septin-3 OS=Mus musculus OX=10090 GN=Sept3 PE=1 SV=2	6	40	2	2					2
High	Q8BTY2	Sodium bicarbonate cotransporter 3 OS=Mus musculus OX=10090 GN=Slc4a7 PE=1 SV=2	2	116.4	2	2					2
High	P61294	Ras-related protein Rab-6B OS=Mus musculus OX=10090 GN=Rab6b PE=1 SV=1	11	23.4	1	2					2
High	Q9DBN4	Putative monooxygenase p33MONOX OS=Mus musculus OX=10090 GN=P33monox PE=1 SV=1	3	32.7	1	2			1		1
High	P37040	NADPH--cytochrome P450 reductase OS=Mus musculus OX=10090 GN=Por PE=1 SV=2	3	77	2	2					2
High	Q8BUN5	Mothers against decapentaplegic homolog 3 OS=Mus musculus OX=10090 GN=Smad3 PE=1 SV=2	3	48.1	1	2				1	1
High	P60229	Eukaryotic translation initiation factor 3 subunit E OS=Mus musculus OX=10090 GN=Eif3e PE=1 SV=1	6	52.2	2	2					2
Medium	Q8BMJ3	Eukaryotic translation initiation factor 1A, X-chromosomal OS=Mus musculus OX=10090 GN=Eif1ax PE=2 SV=3	7	16.5	1	2				1			1
High	Q61206	Platelet-activating factor acetylhydrolase IB subunit beta OS=Mus musculus OX=10090 GN=Pafah1b2 PE=1 SV=2	4	25.6	1	2					2
High	P97823	Acyl-protein thioesterase 1 OS=Mus musculus OX=10090 GN=Lypla1 PE=1 SV=1	6	24.7	1	2					1				1
High	Q9Z1Q5	Chloride intracellular channel protein 1 OS=Mus musculus OX=10090 GN=Clic1 PE=1 SV=3	19	27	2	2					2
High	Q9D2V7	Coronin-7 OS=Mus musculus OX=10090 GN=Coro7 PE=1 SV=2	6	100.7	2	2					2
High	Q9CYR0	Single-stranded DNA-binding protein, mitochondrial OS=Mus musculus OX=10090 GN=Ssbp1 PE=1 SV=1	10	17.3	1	2					1			1
High	Q9JKS5	Intracellular hyaluronan-binding protein 4 OS=Mus musculus OX=10090 GN=Habp4 PE=1 SV=2	9	45.9	2	2				1			1
High	Q9CSN1	SNW domain-containing protein 1 OS=Mus musculus OX=10090 GN=Snw1 PE=1 SV=3	5	61.4	2	2					2
High	Q9WUM4	Coronin-1C OS=Mus musculus OX=10090 GN=Coro1c PE=1 SV=2	5	53.1	2	2					2
High	Q8K4Z3	NAD(P)H-hydrate epimerase OS=Mus musculus OX=10090 GN=Naxe PE=1 SV=1	15	31	2	2					2
High	P62334	26S proteasome regulatory subunit 10B OS=Mus musculus OX=10090 GN=Psmc6 PE=1 SV=1	6	44.1	2	2			1		1
High	Q9EPE9	Manganese-transporting ATPase 13A1 OS=Mus musculus OX=10090 GN=Atp13a1 PE=1 SV=2	1	132.3	1	2			1				1
Medium	Q80WQ2	Protein VAC14 homolog OS=Mus musculus OX=10090 GN=Vac14 PE=1 SV=1	4	88	2	2					2
High	Q91XU0	ATPase WRNIP1 OS=Mus musculus OX=10090 GN=Wrnip1 PE=1 SV=2	3	71.7	2	2		1			1
High	Q8BIQ5	Cleavage stimulation factor subunit 2 OS=Mus musculus OX=10090 GN=Cstf2 PE=1 SV=2	4	61.3	2	2					2
High	P56135	ATP synthase subunit f, mitochondrial OS=Mus musculus OX=10090 GN=Atp5mf PE=1 SV=3	26	10.3	2	2					2
High	P12787	Cytochrome c oxidase subunit 5A, mitochondrial OS=Mus musculus OX=10090 GN=Cox5a PE=1 SV=2	15	16.1	2	2					2
High	Q8BFY9	Transportin-1 OS=Mus musculus OX=10090 GN=Tnpo1 PE=1 SV=2	3	102.3	2	2					2
High	Q62465	Synaptic vesicle membrane protein VAT-1 homolog OS=Mus musculus OX=10090 GN=Vat1 PE=1 SV=3	7	43.1	2	2					2
High	Q8VDQ8	NAD-dependent protein deacetylase sirtuin-2 OS=Mus musculus OX=10090 GN=Sirt2 PE=1 SV=2	9	43.2	2	2					2
High	Q9DCP2	Sodium-coupled neutral amino acid transporter 3 OS=Mus musculus OX=10090 GN=Slc38a3 PE=1 SV=1	3	55.6	2	2					1				1
High	Q9Z2U1	Proteasome subunit alpha type-5 OS=Mus musculus OX=10090 GN=Psma5 PE=1 SV=1	13	26.4	2	2					2
High	P49722	Proteasome subunit alpha type-2 OS=Mus musculus OX=10090 GN=Psma2 PE=1 SV=3	11	25.9	2	2					2
High	Q9D3R6	Katanin p60 ATPase-containing subunit A-like 2 OS=Mus musculus OX=10090 GN=Katnal2 PE=2 SV=2	2	61.1	1	2				1	1
High	Q91WG4	Elongator complex protein 2 OS=Mus musculus OX=10090 GN=Elp2 PE=1 SV=1	2	93	1	2					1	1
High	Q80UW2	F-box only protein 2 OS=Mus musculus OX=10090 GN=Fbxo2 PE=1 SV=1	9	33.7	2	2					2
High	E9PV24	Fibrinogen alpha chain OS=Mus musculus OX=10090 GN=Fga PE=1 SV=1	3	87.4	2	2					2
High	Q9DCJ9	N-acetylneuraminate lyase OS=Mus musculus OX=10090 GN=Npl PE=1 SV=1	7	35.1	2	2					2
High	P70441	Na(+)/H(+) exchange regulatory cofactor NHE-RF1 OS=Mus musculus OX=10090 GN=Slc9a3r1 PE=1 SV=3	7	38.6	2	2					2
High	Q9R0P9	Ubiquitin carboxyl-terminal hydrolase isozyme L1 OS=Mus musculus OX=10090 GN=Uchl1 PE=1 SV=1	13	24.8	2	2					2
High	P26350	Prothymosin alpha OS=Mus musculus OX=10090 GN=Ptma PE=1 SV=2	12	12.2	1	2		1			1
High	Q8CCK0	Core histone macro-H2A.2 OS=Mus musculus OX=10090 GN=H2afy2 PE=1 SV=3	6	40.1	1	2					2
High	Q8VE95	UPF0598 protein C8orf82 homolog OS=Mus musculus OX=10090 PE=1 SV=1	13	24.3	2	2			1			1
Medium	Q64112	Interferon-induced protein with tetratricopeptide repeats 2 OS=Mus musculus OX=10090 GN=Ifit2 PE=1 SV=1	2	55	1	2			1				1
High	Q91VK1	Basic leucine zipper and W2 domain-containing protein 2 OS=Mus musculus OX=10090 GN=Bzw2 PE=1 SV=1	7	48	2	2					2
High	Q9Z0F7	Gamma-synuclein OS=Mus musculus OX=10090 GN=Sncg PE=1 SV=1	25	13.2	1	2					1			1
High	P70349	Histidine triad nucleotide-binding protein 1 OS=Mus musculus OX=10090 GN=Hint1 PE=1 SV=3	11	13.8	1	2			1		1
High	Q78IK4	MICOS complex subunit Mic27 OS=Mus musculus OX=10090 GN=Apool PE=1 SV=1	6	29.2	1	2							1	1
High	Q9D6J6	NADH dehydrogenase [ubiquinone] flavoprotein 2, mitochondrial OS=Mus musculus OX=10090 GN=Ndufv2 PE=1 SV=2	16	27.3	2	2					2
High	Q9JK81	UPF0160 protein MYG1, mitochondrial OS=Mus musculus OX=10090 GN=Myg1 PE=1 SV=1	9	42.7	2	2					2
High	P62137	Serine/threonine-protein phosphatase PP1-alpha catalytic subunit OS=Mus musculus OX=10090 GN=Ppp1ca PE=1 SV=1	5	37.5	2	2					2
High	P61022	Calcineurin B homologous protein 1 OS=Mus musculus OX=10090 GN=Chp1 PE=1 SV=2	19	22.4	2	2					2
High	Q80UJ7	Rab3 GTPase-activating protein catalytic subunit OS=Mus musculus OX=10090 GN=Rab3gap1 PE=1 SV=4	3	110.1	2	2					2
High	Q9D898	Actin-related protein 2/3 complex subunit 5-like protein OS=Mus musculus OX=10090 GN=Arpc5l PE=1 SV=1	16	17	2	2					2
High	Q9CVB6	Actin-related protein 2/3 complex subunit 2 OS=Mus musculus OX=10090 GN=Arpc2 PE=1 SV=3	6	34.3	2	2					2
High	Q3TES0	IQ motif and SEC7 domain-containing protein 3 OS=Mus musculus OX=10090 GN=Iqsec3 PE=1 SV=1	3	129	2	2					2
High	P15116	Cadherin-2 OS=Mus musculus OX=10090 GN=Cdh2 PE=1 SV=2	4	99.7	2	2					2
High	P18242	Cathepsin D OS=Mus musculus OX=10090 GN=Ctsd PE=1 SV=1	7	44.9	2	2					2
High	P62717	60S ribosomal protein L18a OS=Mus musculus OX=10090 GN=Rpl18a PE=1 SV=1	15	20.7	2	2					2
High	P40336	Vacuolar protein sorting-associated protein 26A OS=Mus musculus OX=10090 GN=Vps26a PE=1 SV=1	9	38.1	2	2					2
High	Q99JP7	Glutathione hydrolase 7 OS=Mus musculus OX=10090 GN=Ggt7 PE=1 SV=2	5	70.2	2	2					2
High	P84104	Serine/arginine-rich splicing factor 3 OS=Mus musculus OX=10090 GN=Srsf3 PE=1 SV=1	18	19.3	2	2					2
High	Q62189	U1 small nuclear ribonucleoprotein A OS=Mus musculus OX=10090 GN=Snrpa PE=1 SV=3	8	31.8	2	2					2
High	P21279	Guanine nucleotide-binding protein G(q) subunit alpha OS=Mus musculus OX=10090 GN=Gnaq PE=1 SV=4	6	42.1	1	2					1			1
High	Q8BVQ5	Protein phosphatase methylesterase 1 OS=Mus musculus OX=10090 GN=Ppme1 PE=1 SV=5	7	42.2	2	2			1		1
High	Q8CG72	ADP-ribose glycohydrolase ARH3 OS=Mus musculus OX=10090 GN=Adprhl2 PE=1 SV=1	6	39.4	2	2					2
High	Q8C522	Endonuclease domain-containing 1 protein OS=Mus musculus OX=10090 GN=Endod1 PE=1 SV=2	4	55.2	2	2					2
High	Q8CDN6	Thioredoxin-like protein 1 OS=Mus musculus OX=10090 GN=Txnl1 PE=1 SV=3	8	32.2	2	2					2
High	Q8VDQ1	Prostaglandin reductase 2 OS=Mus musculus OX=10090 GN=Ptgr2 PE=1 SV=2	8	38	2	2					2
High	Q8CI51	PDZ and LIM domain protein 5 OS=Mus musculus OX=10090 GN=Pdlim5 PE=1 SV=4	5	63.3	2	2					2
High	Q8CHT0	Delta-1-pyrroline-5-carboxylate dehydrogenase, mitochondrial OS=Mus musculus OX=10090 GN=Aldh4a1 PE=1 SV=3	6	61.8	2	2					2
High	P47757	F-actin-capping protein subunit beta OS=Mus musculus OX=10090 GN=Capzb PE=1 SV=3	12	31.3	2	2					1			1
High	Q5SV85	Synergin gamma OS=Mus musculus OX=10090 GN=Synrg PE=1 SV=1	3	139.5	2	2					2
High	P54775	26S proteasome regulatory subunit 6B OS=Mus musculus OX=10090 GN=Psmc4 PE=1 SV=2	4	47.4	2	2					2
High	Q8BFQ4	WD repeat-containing protein 82 OS=Mus musculus OX=10090 GN=Wdr82 PE=1 SV=1	11	35.1	2	2					2
High	O08756	3-hydroxyacyl-CoA dehydrogenase type-2 OS=Mus musculus OX=10090 GN=Hsd17b10 PE=1 SV=4	11	27.4	2	2					2
High	Q8BG32	26S proteasome non-ATPase regulatory subunit 11 OS=Mus musculus OX=10090 GN=Psmd11 PE=1 SV=3	6	47.4	2	2					2
High	O55029	Coatomer subunit beta' OS=Mus musculus OX=10090 GN=Copb2 PE=1 SV=2	3	102.4	2	2					2
Low	Q9R0B9	Procollagen-lysine,2-oxoglutarate 5-dioxygenase 2 OS=Mus musculus OX=10090 GN=Plod2 PE=1 SV=2	2	84.4	1	2			1		1
High	Q9CR51	V-type proton ATPase subunit G 1 OS=Mus musculus OX=10090 GN=Atp6v1g1 PE=1 SV=3	9	13.7	1	2		1			1
High	Q5XJY5	Coatomer subunit delta OS=Mus musculus OX=10090 GN=Arcn1 PE=1 SV=2	4	57.2	2	2					2
High	Q61584	Fragile X mental retardation syndrome-related protein 1 OS=Mus musculus OX=10090 GN=Fxr1 PE=1 SV=2	4	76.2	2	2					2
High	Q505F5	Leucine-rich repeat-containing protein 47 OS=Mus musculus OX=10090 GN=Lrrc47 PE=1 SV=1	6	63.6	2	2					1				1
High	Q8R016	Bleomycin hydrolase OS=Mus musculus OX=10090 GN=Blmh PE=1 SV=1	7	52.5	2	2					2
High	P10107	Annexin A1 OS=Mus musculus OX=10090 GN=Anxa1 PE=1 SV=2	8	38.7	2	2					2
High	Q9DCW4	Electron transfer flavoprotein subunit beta OS=Mus musculus OX=10090 GN=Etfb PE=1 SV=3	9	27.6	2	2					1	1
High	P35293	Ras-related protein Rab-18 OS=Mus musculus OX=10090 GN=Rab18 PE=1 SV=2	13	23	2	2					2
High	Q148V7	RAB11-binding protein RELCH OS=Mus musculus OX=10090 GN=Relch PE=1 SV=1	3	134.5	2	2					2
High	P14824	Annexin A6 OS=Mus musculus OX=10090 GN=Anxa6 PE=1 SV=3	3	75.8	2	2					2
High	O35857	Mitochondrial import inner membrane translocase subunit TIM44 OS=Mus musculus OX=10090 GN=Timm44 PE=1 SV=2	6	51.1	2	2					2
High	Q8BZR9	Nuclear cap-binding protein subunit 3 OS=Mus musculus OX=10090 GN=Ncbp3 PE=1 SV=1	4	70	2	2					1			1
High	Q8VHI6	Wiskott-Aldrich syndrome protein family member 3 OS=Mus musculus OX=10090 GN=Wasf3 PE=1 SV=1	2	55.2	1	2					1			1
High	Q8VBV7	COP9 signalosome complex subunit 8 OS=Mus musculus OX=10090 GN=Cops8 PE=1 SV=1	17	23.2	2	2				1	1
High	P28667	MARCKS-related protein OS=Mus musculus OX=10090 GN=Marcksl1 PE=1 SV=2	25	20.2	2	2			1				1
High	Q922D8	C-1-tetrahydrofolate synthase, cytoplasmic OS=Mus musculus OX=10090 GN=Mthfd1 PE=1 SV=4	3	101.1	2	2					2
High	Q80VP1	Epsin-1 OS=Mus musculus OX=10090 GN=Epn1 PE=1 SV=3	6	60.2	2	2					2
High	Q8K400	Syntaxin-binding protein 5 OS=Mus musculus OX=10090 GN=Stxbp5 PE=1 SV=3	1	127.6	1	1					1
Medium	Q91WK1	SPRY domain-containing protein 4 OS=Mus musculus OX=10090 GN=Spryd4 PE=1 SV=1	5	23.3	1	1					1
Low	Q8C0C7	Phenylalanine--tRNA ligase alpha subunit OS=Mus musculus OX=10090 GN=Farsa PE=1 SV=1	1	57.6	1	1					1
High	P51410	60S ribosomal protein L9 OS=Mus musculus OX=10090 GN=Rpl9 PE=2 SV=2	10	21.9	1	1					1
Medium	P46662	Merlin OS=Mus musculus OX=10090 GN=Nf2 PE=1 SV=2	3	69.7	1	1					1
High	Q8CBY8	Dynactin subunit 4 OS=Mus musculus OX=10090 GN=Dctn4 PE=1 SV=1	4	53	1	1					1
Medium	D3YZP9	Coiled-coil domain-containing protein 6 OS=Mus musculus OX=10090 GN=Ccdc6 PE=1 SV=1	3	52.9	1	1					1
High	Q8CIM7	Cytochrome P450 2D26 OS=Mus musculus OX=10090 GN=Cyp2d26 PE=1 SV=1	2	56.9	1	1					1
Low	Q6PGL7	WASH complex subunit 2 OS=Mus musculus OX=10090 GN=Washc2 PE=1 SV=1	3	145.2	1	1			1
Low	Q8VC65	Nurim OS=Mus musculus OX=10090 GN=Nrm PE=1 SV=1	3	29.4	1	1					1
High	P97350	Plakophilin-1 OS=Mus musculus OX=10090 GN=Pkp1 PE=1 SV=1	2	80.8	1	1					1
Medium	Q3UHX2	28 kDa heat- and acid-stable phosphoprotein OS=Mus musculus OX=10090 GN=Pdap1 PE=1 SV=1	9	20.6	1	1					1
High	Q9JMG1	Endothelial differentiation-related factor 1 OS=Mus musculus OX=10090 GN=Edf1 PE=1 SV=1	10	16.4	1	1					1
Medium	Q9WVQ5	Methylthioribulose-1-phosphate dehydratase OS=Mus musculus OX=10090 GN=Apip PE=1 SV=1	7	26.9	1	1					1
Low	Q6P9K8	Caskin-1 OS=Mus musculus OX=10090 GN=Caskin1 PE=1 SV=2	1	150.4	1	1						1
High	Q99JB8	Protein kinase C and casein kinase II substrate protein 3 OS=Mus musculus OX=10090 GN=Pacsin3 PE=1 SV=1	4	48.6	1	1					1
Low	Q61655	ATP-dependent RNA helicase DDX19A OS=Mus musculus OX=10090 GN=Ddx19a PE=1 SV=2	2	53.9	1	1					1
High	Q9D328	Transmembrane protein 35A OS=Mus musculus OX=10090 GN=Tmem35a PE=1 SV=1	9	18.5	1	1					1
High	Q64010	Adapter molecule crk OS=Mus musculus OX=10090 GN=Crk PE=1 SV=1	4	33.8	1	1					1
High	Q9CWM4	Prefoldin subunit 1 OS=Mus musculus OX=10090 GN=Pfdn1 PE=1 SV=1	9	14.2	1	1					1
Low	O88455	7-dehydrocholesterol reductase OS=Mus musculus OX=10090 GN=Dhcr7 PE=1 SV=1	2	53.9	1	1					1
Low	Q8C790	Protein FAM221A OS=Mus musculus OX=10090 GN=Fam221a PE=1 SV=1	3	33.3	1	1									1
Medium	Q8BMQ2	General transcription factor 3C polypeptide 4 OS=Mus musculus OX=10090 GN=Gtf3c4 PE=1 SV=2	2	91.6	1	1					1
Medium	Q3TAA7	Serine/threonine-protein kinase 11-interacting protein OS=Mus musculus OX=10090 GN=Stk11ip PE=1 SV=1	1	117.9	1	1					1
High	Q9D8U8	Sorting nexin-5 OS=Mus musculus OX=10090 GN=Snx5 PE=1 SV=1	4	46.8	1	1					1
High	Q8R127	Saccharopine dehydrogenase-like oxidoreductase OS=Mus musculus OX=10090 GN=Sccpdh PE=1 SV=1	2	47.1	1	1					1
High	Q9Z1K5	E3 ubiquitin-protein ligase ARIH1 OS=Mus musculus OX=10090 GN=Arih1 PE=1 SV=3	3	64	1	1					1
High	Q9CR26	Vacuolar protein sorting-associated protein VTA1 homolog OS=Mus musculus OX=10090 GN=Vta1 PE=1 SV=1	6	33.9	1	1					1
Low	P0C871	Cytosolic phospholipase A2 beta OS=Mus musculus OX=10090 GN=Pla2g4b PE=2 SV=1	1	88.4	1	1								1
High	Q8BJW6	Eukaryotic translation initiation factor 2A OS=Mus musculus OX=10090 GN=Eif2a PE=1 SV=2	2	64.4	1	1					1
Medium	Q9R0Q7	Prostaglandin E synthase 3 OS=Mus musculus OX=10090 GN=Ptges3 PE=1 SV=1	8	18.7	1	1					1
Medium	Q5SNZ0	Girdin OS=Mus musculus OX=10090 GN=Ccdc88a PE=1 SV=2	0	215.8	1	1								1
Low	Q3UL36	Arginine and glutamate-rich protein 1 OS=Mus musculus OX=10090 GN=Arglu1 PE=1 SV=2	3	32.9	1	1					1
Medium	Q78Y63	Phosducin-like protein 2 OS=Mus musculus OX=10090 GN=Pdcl2 PE=1 SV=1	8	27.8	1	1					1
High	Q8BFW7	Lipoma-preferred partner homolog OS=Mus musculus OX=10090 GN=Lpp PE=1 SV=1	12	65.8	1	1				1
High	P04925	Major prion protein OS=Mus musculus OX=10090 GN=Prnp PE=1 SV=2	5	28	1	1							1
High	Q9DAA6	Exosome complex component CSL4 OS=Mus musculus OX=10090 GN=Exosc1 PE=1 SV=1	8	21.4	1	1					1
High	Q8BXR9	Oxysterol-binding protein-related protein 6 OS=Mus musculus OX=10090 GN=Osbpl6 PE=1 SV=1	2	108.9	1	1					1
Low	Q6ZWR6	Nesprin-1 OS=Mus musculus OX=10090 GN=Syne1 PE=1 SV=2	0	1009.3	1	1					1
Low	Q4U2R1	E3 ubiquitin-protein ligase HERC2 OS=Mus musculus OX=10090 GN=Herc2 PE=1 SV=3	0	527.1	1	1				1
Low	Q922Q1	Mitochondrial amidoxime reducing component 2 OS=Mus musculus OX=10090 GN=Marc2 PE=1 SV=1	2	38.2	1	1						1
Low	P70280	Vesicle-associated membrane protein 7 OS=Mus musculus OX=10090 GN=Vamp7 PE=1 SV=1	6	25	1	1					1
Low	P47993	Lymphotactin OS=Mus musculus OX=10090 GN=Xcl1 PE=2 SV=1	7	12.5	1	1							1
High	Q7TSV4	Phosphoglucomutase-2 OS=Mus musculus OX=10090 GN=Pgm2 PE=1 SV=1	2	68.7	1	1					1
Medium	P59114	Phosphorylated CTD-interacting factor 1 OS=Mus musculus OX=10090 GN=Pcif1 PE=1 SV=1	4	80.5	1	1					1
Medium	Q99JI4	26S proteasome non-ATPase regulatory subunit 6 OS=Mus musculus OX=10090 GN=Psmd6 PE=1 SV=1	3	45.5	1	1					1
High	Q6ZWV7	60S ribosomal protein L35 OS=Mus musculus OX=10090 GN=Rpl35 PE=1 SV=1	8	14.5	1	1			1
High	P62855	40S ribosomal protein S26 OS=Mus musculus OX=10090 GN=Rps26 PE=1 SV=3	13	13	1	1					1
High	Q8CHP8	Glycerol-3-phosphate phosphatase OS=Mus musculus OX=10090 GN=Pgp PE=1 SV=1	5	34.5	1	1					1
High	P62996	Transformer-2 protein homolog beta OS=Mus musculus OX=10090 GN=Tra2b PE=1 SV=1	6	33.6	1	1					1
High	P70295	Ancient ubiquitous protein 1 OS=Mus musculus OX=10090 GN=Aup1 PE=1 SV=1	4	46.1	1	1					1
Low	Q52KR3	Protein prune homolog 2 OS=Mus musculus OX=10090 GN=Prune2 PE=1 SV=2	0	339.3	1	1		1
High	Q8C5Q4	G-rich sequence factor 1 OS=Mus musculus OX=10090 GN=Grsf1 PE=1 SV=2	4	53	1	1					1
Low	P54310	Hormone-sensitive lipase OS=Mus musculus OX=10090 GN=Lipe PE=1 SV=2	1	83.3	1	1			1
High	Q6P1F6	Serine/threonine-protein phosphatase 2A 55 kDa regulatory subunit B alpha isoform OS=Mus musculus OX=10090 GN=Ppp2r2a PE=1 SV=1	3	51.7	1	1					1
Low	P83503	Nyctalopin OS=Mus musculus OX=10090 GN=Nyx PE=2 SV=1	3	52.4	1	1			1
High	Q8C8T7	Protein ELFN1 OS=Mus musculus OX=10090 GN=Elfn1 PE=2 SV=1	2	90.8	1	1					1
Medium	P26516	26S proteasome non-ATPase regulatory subunit 7 OS=Mus musculus OX=10090 GN=Psmd7 PE=1 SV=2	4	36.5	1	1					1
Low	Q9DBG1	Sterol 26-hydroxylase, mitochondrial OS=Mus musculus OX=10090 GN=Cyp27a1 PE=1 SV=1	2	60.7	1	1					1
Medium	Q62179	Semaphorin-4B OS=Mus musculus OX=10090 GN=Sema4b PE=1 SV=2	1	91.3	1	1					1
Low	Q6A098	Selenocysteine insertion sequence-binding protein 2-like OS=Mus musculus OX=10090 GN=Secisbp2l PE=1 SV=2	1	119.6	1	1			1
Low	Q8N7N5	DDB1- and CUL4-associated factor 8 OS=Mus musculus OX=10090 GN=Dcaf8 PE=1 SV=1	1	66	1	1					1
Medium	Q66GT5	Phosphatidylglycerophosphatase and protein-tyrosine phosphatase 1 OS=Mus musculus OX=10090 GN=Ptpmt1 PE=1 SV=1	6	21.9	1	1					1
Low	Q91ZI0	Cadherin EGF LAG seven-pass G-type receptor 3 OS=Mus musculus OX=10090 GN=Celsr3 PE=2 SV=2	1	358.3	1	1					1
Low	O88573	AF4/FMR2 family member 1 OS=Mus musculus OX=10090 GN=Aff1 PE=1 SV=2	1	131.5	1	1							1
Low	P12968	Islet amyloid polypeptide OS=Mus musculus OX=10090 GN=Iapp PE=3 SV=1	8	10	1	1					1
High	Q9WU40	Inner nuclear membrane protein Man1 OS=Mus musculus OX=10090 GN=Lemd3 PE=1 SV=2	2	100.2	1	1					1
Medium	Q9WUD8	Fas apoptotic inhibitory molecule 1 OS=Mus musculus OX=10090 GN=Faim PE=1 SV=1	4	20.2	1	1					1
Low	A2AKG8	Focadhesin OS=Mus musculus OX=10090 GN=Focad PE=1 SV=1	1	198.8	1	1					1
High	O70572	Sphingomyelin phosphodiesterase 2 OS=Mus musculus OX=10090 GN=Smpd2 PE=1 SV=1	2	47.4	1	1					1
Medium	Q8BHB9	Chloride intracellular channel protein 6 OS=Mus musculus OX=10090 GN=Clic6 PE=1 SV=1	2	62.8	1	1									1
High	Q8CGU1	Calcium-binding and coiled-coil domain-containing protein 1 OS=Mus musculus OX=10090 GN=Calcoco1 PE=1 SV=2	2	77.2	1	1					1
Low	Q9Z2A5	Arginyl-tRNA--protein transferase 1 OS=Mus musculus OX=10090 GN=Ate1 PE=1 SV=2	2	59.1	1	1		1
Low	Q9Z1J3	Cysteine desulfurase, mitochondrial OS=Mus musculus OX=10090 GN=Nfs1 PE=1 SV=3	5	50.5	1	1				1
Low	Q9JJ28	Protein flightless-1 homolog OS=Mus musculus OX=10090 GN=Flii PE=1 SV=1	1	144.7	1	1					1
Low	Q9Z0W1	Tumor necrosis factor receptor superfamily member 16 OS=Mus musculus OX=10090 GN=Ngfr PE=1 SV=1	4	44.7	1	1							1
Medium	Q920I9	WD repeat-containing protein 7 OS=Mus musculus OX=10090 GN=Wdr7 PE=1 SV=3	1	163.3	1	1					1
High	Q9D880	Mitochondrial import inner membrane translocase subunit TIM50 OS=Mus musculus OX=10090 GN=Timm50 PE=1 SV=1	3	39.8	1	1					1
High	Q80YV4	Pantothenate kinase 4 OS=Mus musculus OX=10090 GN=Pank4 PE=1 SV=2	1	91.5	1	1					1
Low	Q9QXY9	Peroxisomal biogenesis factor 3 OS=Mus musculus OX=10090 GN=Pex3 PE=1 SV=1	2	42.2	1	1			1
High	Q3UHC7	Disabled homolog 2-interacting protein OS=Mus musculus OX=10090 GN=Dab2ip PE=1 SV=1	1	131.6	1	1					1
Low	Q3UHF7	Transcription factor HIVEP2 OS=Mus musculus OX=10090 GN=Hivep2 PE=1 SV=1	1	266.5	1	1					1
Low	G5E8P0	Gamma-tubulin complex component 6 OS=Mus musculus OX=10090 GN=Tubgcp6 PE=1 SV=1	1	197.1	1	1						1
Low	Q8BRM2	RAB6-interacting golgin OS=Mus musculus OX=10090 GN=Gorab PE=1 SV=1	3	41.5	1	1							1
Medium	Q9QYM8	Centromere protein H OS=Mus musculus OX=10090 GN=Cenph PE=1 SV=1	7	28.1	1	1							1
High	P47955	60S acidic ribosomal protein P1 OS=Mus musculus OX=10090 GN=Rplp1 PE=1 SV=1	38	11.5	1	1					1
Low	Q8K4Q6	Endonuclease 8-like 1 OS=Mus musculus OX=10090 GN=Neil1 PE=2 SV=3	6	43.6	1	1					1
High	P63137	Gamma-aminobutyric acid receptor subunit beta-2 OS=Mus musculus OX=10090 GN=Gabrb2 PE=1 SV=2	3	59.2	1	1					1
High	Q6ZQ88	Lysine-specific histone demethylase 1A OS=Mus musculus OX=10090 GN=Kdm1a PE=1 SV=2	2	92.8	1	1					1
Medium	Q8BKT7	THO complex subunit 5 homolog OS=Mus musculus OX=10090 GN=Thoc5 PE=1 SV=2	1	78.6	1	1					1
Low	Q6P1C6	Leucine-rich repeats and immunoglobulin-like domains protein 3 OS=Mus musculus OX=10090 GN=Lrig3 PE=1 SV=1	2	122.6	1	1		1
High	Q61749	Translation initiation factor eIF-2B subunit delta OS=Mus musculus OX=10090 GN=Eif2b4 PE=1 SV=2	3	57.6	1	1					1
High	O55128	Histone deacetylase complex subunit SAP18 OS=Mus musculus OX=10090 GN=Sap18 PE=1 SV=1	5	17.6	1	1			1
Low	Q7TNF8	Peripheral-type benzodiazepine receptor-associated protein 1 OS=Mus musculus OX=10090 GN=Tspoap1 PE=2 SV=2	1	199.8	1	1					1
Low	O08917	Flotillin-1 OS=Mus musculus OX=10090 GN=Flot1 PE=1 SV=1	3	47.5	1	1						1
High	Q8C0E2	Vacuolar protein sorting-associated protein 26B OS=Mus musculus OX=10090 GN=Vps26b PE=1 SV=1	3	39.1	1	1					1
Low	A2AAJ9	Obscurin OS=Mus musculus OX=10090 GN=Obscn PE=1 SV=2	0	965.8	1	1					1
Low	Q09199	Beta-1,4 N-acetylgalactosaminyltransferase 2 OS=Mus musculus OX=10090 GN=B4galnt2 PE=2 SV=1	1	58.3	1	1					1
High	Q80TJ7	Histone lysine demethylase PHF8 OS=Mus musculus OX=10090 GN=Phf8 PE=1 SV=2	1	113.5	1	1					1
Low	Q9WTS4	Teneurin-1 OS=Mus musculus OX=10090 GN=Tenm1 PE=1 SV=1	0	305.6	1	1					1
High	Q9R1C7	Pre-mRNA-processing factor 40 homolog A OS=Mus musculus OX=10090 GN=Prpf40a PE=1 SV=1	2	108.4	1	1					1
High	Q8C196	Carbamoyl-phosphate synthase [ammonia], mitochondrial OS=Mus musculus OX=10090 GN=Cps1 PE=1 SV=2	1	164.5	1	1					1
High	Q3UMU9	Hepatoma-derived growth factor-related protein 2 OS=Mus musculus OX=10090 GN=Hdgfl2 PE=1 SV=1	2	74.2	1	1					1
Medium	P16879	Tyrosine-protein kinase Fes/Fps OS=Mus musculus OX=10090 GN=Fes PE=1 SV=2	1	93.7	1	1									1
Low	Q2Q5T5	Protein myomixer OS=Mus musculus OX=10090 GN=Mymx PE=1 SV=1	8	9.6	1	1					1
High	Q9JKX6	ADP-sugar pyrophosphatase OS=Mus musculus OX=10090 GN=Nudt5 PE=1 SV=1	6	24	1	1					1
Low	Q9CZH7	Matrix-remodeling-associated protein 7 OS=Mus musculus OX=10090 GN=Mxra7 PE=1 SV=2	4	19.4	1	1					1
High	Q99KQ4	Nicotinamide phosphoribosyltransferase OS=Mus musculus OX=10090 GN=Nampt PE=1 SV=1	4	55.4	1	1					1
High	Q9WV85	Nucleoside diphosphate kinase 3 OS=Mus musculus OX=10090 GN=Nme3 PE=1 SV=3	10	19.1	1	1					1
High	Q8K1Z0	Ubiquinone biosynthesis protein COQ9, mitochondrial OS=Mus musculus OX=10090 GN=Coq9 PE=1 SV=1	3	35.1	1	1					1
High	Q99KC8	von Willebrand factor A domain-containing protein 5A OS=Mus musculus OX=10090 GN=Vwa5a PE=1 SV=2	2	87.1	1	1					1
Low	Q9D6U8	Protein FAM162A OS=Mus musculus OX=10090 GN=Fam162a PE=1 SV=1	5	17.7	1	1					1
High	P51791	H(+)/Cl(-) exchange transporter 3 OS=Mus musculus OX=10090 GN=Clcn3 PE=1 SV=2	1	90.8	1	1					1
High	Q61823	Programmed cell death protein 4 OS=Mus musculus OX=10090 GN=Pdcd4 PE=1 SV=1	2	51.7	1	1					1
Medium	P70236	Dual specificity mitogen-activated protein kinase kinase 6 OS=Mus musculus OX=10090 GN=Map2k6 PE=1 SV=1	3	37.4	1	1					1
Medium	P54731	FAS-associated factor 1 OS=Mus musculus OX=10090 GN=Faf1 PE=1 SV=2	2	73.8	1	1					1
High	Q9CWK3	CD2 antigen cytoplasmic tail-binding protein 2 OS=Mus musculus OX=10090 GN=Cd2bp2 PE=1 SV=1	3	37.7	1	1					1
High	Q8K2F0	Bromodomain-containing protein 3 OS=Mus musculus OX=10090 GN=Brd3 PE=1 SV=2	3	79.7	1	1					1
High	Q6P8I4	PEST proteolytic signal-containing nuclear protein OS=Mus musculus OX=10090 GN=Pcnp PE=1 SV=1	6	19	1	1					1
High	O35927	Catenin delta-2 OS=Mus musculus OX=10090 GN=Ctnnd2 PE=1 SV=1	1	134.9	1	1					1
High	Q9QYJ0	DnaJ homolog subfamily A member 2 OS=Mus musculus OX=10090 GN=Dnaja2 PE=1 SV=1	3	45.7	1	1					1
Medium	A2RSJ4	UHRF1-binding protein 1-like OS=Mus musculus OX=10090 GN=Uhrf1bp1l PE=1 SV=2	1	161.8	1	1					1
Low	E9Q555	E3 ubiquitin-protein ligase RNF213 OS=Mus musculus OX=10090 GN=Rnf213 PE=1 SV=2	0	584.4	1	1					1
High	Q8K3D3	DNA repair protein SWI5 homolog OS=Mus musculus OX=10090 GN=Swi5 PE=1 SV=1	13	10.3	1	1					1
Low	Q9CYA0	Cysteine-rich with EGF-like domain protein 2 OS=Mus musculus OX=10090 GN=Creld2 PE=1 SV=1	10	38.2	1	1		1
High	Q9JHQ5	Leucine zipper transcription factor-like protein 1 OS=Mus musculus OX=10090 GN=Lztfl1 PE=1 SV=1	6	34.8	1	1					1
Low	Q9JLC8	Sacsin OS=Mus musculus OX=10090 GN=Sacs PE=1 SV=2	0	520.4	1	1									1
Medium	Q99LX5	Multiple myeloma tumor-associated protein 2 homolog OS=Mus musculus OX=10090 GN=Mmtag2 PE=2 SV=1	5	29.3	1	1								1
High	Q8VCH8	UBX domain-containing protein 4 OS=Mus musculus OX=10090 GN=Ubxn4 PE=1 SV=1	4	56.4	1	1					1
Medium	C8YR32	Lipoxygenase homology domain-containing protein 1 OS=Mus musculus OX=10090 GN=Loxhd1 PE=2 SV=1	0	235.6	1	1					1
High	Q6A4J8	Ubiquitin carboxyl-terminal hydrolase 7 OS=Mus musculus OX=10090 GN=Usp7 PE=1 SV=1	1	128.4	1	1					1
High	Q8VE62	Polyadenylate-binding protein-interacting protein 1 OS=Mus musculus OX=10090 GN=Paip1 PE=1 SV=1	2	45.7	1	1					1
High	Q9DB15	39S ribosomal protein L12, mitochondrial OS=Mus musculus OX=10090 GN=Mrpl12 PE=1 SV=2	6	21.7	1	1					1
High	Q91ZJ5	UTP--glucose-1-phosphate uridylyltransferase OS=Mus musculus OX=10090 GN=Ugp2 PE=1 SV=3	2	56.9	1	1					1
Low	Q8C3Y4	Kinetochore-associated protein 1 OS=Mus musculus OX=10090 GN=Kntc1 PE=1 SV=2	0	250.2	1	1					1
Low	Q61884	Meiosis-specific nuclear structural protein 1 OS=Mus musculus OX=10090 GN=Mns1 PE=1 SV=1	1	60.2	1	1					1
Low	Q5BL07	Peroxisome biogenesis factor 1 OS=Mus musculus OX=10090 GN=Pex1 PE=1 SV=2	1	141.3	1	1								1
High	Q9DCS3	Enoyl-[acyl-carrier-protein] reductase, mitochondrial OS=Mus musculus OX=10090 GN=Mecr PE=1 SV=2	5	40.3	1	1					1
High	Q9ERL9	Guanylate cyclase soluble subunit alpha-1 OS=Mus musculus OX=10090 GN=Gucy1a1 PE=1 SV=2	2	77.5	1	1					1
High	Q8BGS7	Choline/ethanolaminephosphotransferase 1 OS=Mus musculus OX=10090 GN=Cept1 PE=1 SV=1	3	46.4	1	1					1
High	P18052	Receptor-type tyrosine-protein phosphatase alpha OS=Mus musculus OX=10090 GN=Ptpra PE=1 SV=3	2	93.6	1	1					1
High	Q9QZE5	Coatomer subunit gamma-1 OS=Mus musculus OX=10090 GN=Copg1 PE=1 SV=1	2	97.5	1	1					1
Medium	O35379	Multidrug resistance-associated protein 1 OS=Mus musculus OX=10090 GN=Abcc1 PE=1 SV=1	1	171.1	1	1					1
High	Q8K1E0	Syntaxin-5 OS=Mus musculus OX=10090 GN=Stx5 PE=1 SV=3	5	39.7	1	1					1
High	P28571	Sodium- and chloride-dependent glycine transporter 1 OS=Mus musculus OX=10090 GN=Slc6a9 PE=1 SV=3	2	76.5	1	1					1
Medium	B2RXC1	Trafficking protein particle complex subunit 11 OS=Mus musculus OX=10090 GN=Trappc11 PE=1 SV=1	1	128.3	1	1					1
High	Q8CCN5	Breast carcinoma-amplified sequence 3 homolog OS=Mus musculus OX=10090 GN=Bcas3 PE=1 SV=2	2	101	1	1					1
High	Q91YE6	Importin-9 OS=Mus musculus OX=10090 GN=Ipo9 PE=1 SV=3	1	116	1	1					1
High	Q61183	Poly(A) polymerase alpha OS=Mus musculus OX=10090 GN=Papola PE=1 SV=4	3	82.3	1	1					1
Low	Q9R1Z7	6-pyruvoyl tetrahydrobiopterin synthase OS=Mus musculus OX=10090 GN=Pts PE=1 SV=2	6	16.2	1	1					1
High	O70152	Dolichol-phosphate mannosyltransferase subunit 1 OS=Mus musculus OX=10090 GN=Dpm1 PE=1 SV=1	4	29.2	1	1					1
High	Q9D358	Low molecular weight phosphotyrosine protein phosphatase OS=Mus musculus OX=10090 GN=Acp1 PE=1 SV=3	6	18.2	1	1					1
Medium	Q60952	Centrosome-associated protein CEP250 OS=Mus musculus OX=10090 GN=Cep250 PE=1 SV=4	0	276.6	1	1								1
High	Q9QXK3	Coatomer subunit gamma-2 OS=Mus musculus OX=10090 GN=Copg2 PE=1 SV=1	2	97.6	1	1					1
High	Q9CYT6	Adenylyl cyclase-associated protein 2 OS=Mus musculus OX=10090 GN=Cap2 PE=1 SV=1	3	52.8	1	1					1
High	Q5EG47	5'-AMP-activated protein kinase catalytic subunit alpha-1 OS=Mus musculus OX=10090 GN=Prkaa1 PE=1 SV=2	2	63.9	1	1					1
Medium	Q80X71	Transmembrane protein 106B OS=Mus musculus OX=10090 GN=Tmem106b PE=1 SV=1	6	31.2	1	1					1
Low	Q8C6K9	Collagen alpha-6(VI) chain OS=Mus musculus OX=10090 GN=Col6a6 PE=1 SV=2	0	246.2	1	1					1
High	Q9DCT6	Chromatin complexes subunit BAP18 OS=Mus musculus OX=10090 GN=Bap18 PE=1 SV=1	8	18	1	1					1
High	P36536	GTP-binding protein SAR1a OS=Mus musculus OX=10090 GN=Sar1a PE=1 SV=1	6	22.4	1	1					1
High	Q9Z0E0	Neurochondrin OS=Mus musculus OX=10090 GN=Ncdn PE=1 SV=1	2	78.8	1	1					1
High	O54781	SRSF protein kinase 2 OS=Mus musculus OX=10090 GN=Srpk2 PE=1 SV=2	2	76.7	1	1					1
Medium	Q9CZQ9	Bardet-Biedl syndrome 5 protein homolog OS=Mus musculus OX=10090 GN=Bbs5 PE=1 SV=1	3	38.8	1	1					1
Medium	Q9DBT5	AMP deaminase 2 OS=Mus musculus OX=10090 GN=Ampd2 PE=1 SV=1	1	92	1	1					1
Low	P51880	Fatty acid-binding protein, brain OS=Mus musculus OX=10090 GN=Fabp7 PE=1 SV=2	9	14.9	1	1					1
High	Q9D273	Corrinoid adenosyltransferase OS=Mus musculus OX=10090 GN=Mmab PE=1 SV=1	7	26.3	1	1					1
Medium	Q3U0L2	Ankyrin repeat domain-containing protein 33B OS=Mus musculus OX=10090 GN=Ankrd33b PE=1 SV=1	2	53.2	1	1					1
Low	Q00915	Retinol-binding protein 1 OS=Mus musculus OX=10090 GN=Rbp1 PE=1 SV=2	9	15.8	1	1					1
Low	Q5PSV9	Mediator of DNA damage checkpoint protein 1 OS=Mus musculus OX=10090 GN=Mdc1 PE=1 SV=1	1	184.6	1	1					1
Medium	Q9CU62	Structural maintenance of chromosomes protein 1A OS=Mus musculus OX=10090 GN=Smc1a PE=1 SV=4	1	143.1	1	1					1
High	Q9ER72	Cysteine--tRNA ligase, cytoplasmic OS=Mus musculus OX=10090 GN=Cars PE=1 SV=2	2	94.8	1	1					1
Low	P10639	Thioredoxin OS=Mus musculus OX=10090 GN=Txn PE=1 SV=3	10	11.7	1	1					1
High	Q60854	Serpin B6 OS=Mus musculus OX=10090 GN=Serpinb6 PE=1 SV=1	4	42.6	1	1			1
Medium	Q91WG5	5'-AMP-activated protein kinase subunit gamma-2 OS=Mus musculus OX=10090 GN=Prkag2 PE=1 SV=2	3	62.9	1	1						1
High	Q2MV57	Tectonic-2 OS=Mus musculus OX=10090 GN=Tctn2 PE=1 SV=2	2	77.1	1	1					1
Low	Q8BYC6	Serine/threonine-protein kinase TAO3 OS=Mus musculus OX=10090 GN=Taok3 PE=1 SV=2	2	105.3	1	1					1
Medium	Q7TN29	Stromal membrane-associated protein 2 OS=Mus musculus OX=10090 GN=Smap2 PE=1 SV=1	2	46.5	1	1					1
Medium	Q9WUQ2	Prolactin regulatory element-binding protein OS=Mus musculus OX=10090 GN=Preb PE=1 SV=1	2	45.4	1	1					1
High	P52431	DNA polymerase delta catalytic subunit OS=Mus musculus OX=10090 GN=Pold1 PE=1 SV=2	1	123.7	1	1					1
High	O35344	Importin subunit alpha-4 OS=Mus musculus OX=10090 GN=Kpna3 PE=1 SV=1	2	57.7	1	1					1
High	O35678	Monoglyceride lipase OS=Mus musculus OX=10090 GN=Mgll PE=1 SV=1	3	33.4	1	1					1
High	Q925I1	ATPase family AAA domain-containing protein 3 OS=Mus musculus OX=10090 GN=Atad3 PE=1 SV=1	2	66.7	1	1					1
Low	Q8VIN1	Phosphatidylethanolamine-binding protein 2 OS=Mus musculus OX=10090 GN=Pbp2 PE=1 SV=1	11	21.2	1	1			1
High	Q9D832	DnaJ homolog subfamily B member 4 OS=Mus musculus OX=10090 GN=Dnajb4 PE=1 SV=1	3	37.8	1	1					1
High	Q8JZX4	Splicing factor 45 OS=Mus musculus OX=10090 GN=Rbm17 PE=1 SV=1	2	45.3	1	1					1
Medium	Q9Z2F6	B-cell lymphoma 3 protein homolog OS=Mus musculus OX=10090 GN=Bcl3 PE=1 SV=2	4	47.2	1	1						1
High	Q99ME9	Nucleolar GTP-binding protein 1 OS=Mus musculus OX=10090 GN=Gtpbp4 PE=1 SV=3	2	74.1	1	1					1
Medium	Q32M02	Fascin-2 OS=Mus musculus OX=10090 GN=Fscn2 PE=2 SV=1	3	55	1	1					1
High	Q64516	Glycerol kinase OS=Mus musculus OX=10090 GN=Gk PE=1 SV=2	2	61.2	1	1					1
Medium	Q3V3R4	Integrin alpha-1 OS=Mus musculus OX=10090 GN=Itga1 PE=1 SV=2	1	130.7	1	1					1
High	Q9WUK2	Eukaryotic translation initiation factor 4H OS=Mus musculus OX=10090 GN=Eif4h PE=1 SV=3	5	27.3	1	1					1
Low	Q5SUQ9	CST complex subunit CTC1 OS=Mus musculus OX=10090 GN=Ctc1 PE=1 SV=2	2	133.9	1	1					1
High	P62245	40S ribosomal protein S15a OS=Mus musculus OX=10090 GN=Rps15a PE=1 SV=2	7	14.8	1	1					1
High	Q8R3B1	1-phosphatidylinositol 4,5-bisphosphate phosphodiesterase delta-1 OS=Mus musculus OX=10090 GN=Plcd1 PE=1 SV=2	2	85.8	1	1					1
Low	Q8C729	Protein FAM126B OS=Mus musculus OX=10090 GN=Fam126b PE=1 SV=1	3	58.6	1	1					1
High	Q9D024	Coiled-coil domain-containing protein 47 OS=Mus musculus OX=10090 GN=Ccdc47 PE=1 SV=2	4	55.8	1	1					1
Low	Q8BGQ6	EF-hand calcium-binding domain-containing protein 14 OS=Mus musculus OX=10090 GN=Efcab14 PE=2 SV=1	3	53.7	1	1					1
Low	Q8R1S4	Metastasis suppressor protein 1 OS=Mus musculus OX=10090 GN=Mtss1 PE=1 SV=1	1	82.4	1	1					1
Medium	P47911	60S ribosomal protein L6 OS=Mus musculus OX=10090 GN=Rpl6 PE=1 SV=3	3	33.5	1	1					1
High	P70697	Uroporphyrinogen decarboxylase OS=Mus musculus OX=10090 GN=Urod PE=1 SV=2	4	40.7	1	1					1
High	Q8BX80	Cytosolic endo-beta-N-acetylglucosaminidase OS=Mus musculus OX=10090 GN=Engase PE=1 SV=1	2	82.9	1	1					1
Medium	Q9D2R0	Acetoacetyl-CoA synthetase OS=Mus musculus OX=10090 GN=Aacs PE=1 SV=1	1	75.2	1	1					1
Medium	Q91Z83	Myosin-7 OS=Mus musculus OX=10090 GN=Myh7 PE=2 SV=1	1	222.7	1	1					1
High	Q8BGX2	Mitochondrial import inner membrane translocase subunit Tim29 OS=Mus musculus OX=10090 GN=Timm29 PE=1 SV=1	3	29.4	1	1					1
Low	Q61602	Transcriptional activator GLI3 OS=Mus musculus OX=10090 GN=Gli3 PE=1 SV=2	1	171.5	1	1		1
Medium	Q8BX09	Retinoblastoma-binding protein 5 OS=Mus musculus OX=10090 GN=Rbbp5 PE=1 SV=2	2	59.1	1	1					1
High	Q8VDP6	CDP-diacylglycerol--inositol 3-phosphatidyltransferase OS=Mus musculus OX=10090 GN=Cdipt PE=1 SV=1	5	23.6	1	1					1
Medium	Q9DCJ5	NADH dehydrogenase [ubiquinone] 1 alpha subcomplex subunit 8 OS=Mus musculus OX=10090 GN=Ndufa8 PE=1 SV=3	10	20	1	1					1
Low	P48428	Tubulin-specific chaperone A OS=Mus musculus OX=10090 GN=Tbca PE=1 SV=3	8	12.8	1	1					1
Low	Q8CBC4	Consortin OS=Mus musculus OX=10090 GN=Cnst PE=1 SV=1	1	76.8	1	1					1
High	Q3TIX9	U4/U6.U5 tri-snRNP-associated protein 2 OS=Mus musculus OX=10090 GN=Usp39 PE=1 SV=2	3	65.1	1	1					1
High	Q64487	Receptor-type tyrosine-protein phosphatase delta OS=Mus musculus OX=10090 GN=Ptprd PE=1 SV=3	1	214.3	1	1					1
Medium	Q9D920	BLOC-1-related complex subunit 5 OS=Mus musculus OX=10090 GN=Borcs5 PE=1 SV=1	5	22.1	1	1								1
Low	Q8R4K8	Pappalysin-1 OS=Mus musculus OX=10090 GN=Pappa PE=2 SV=2	1	181.2	1	1									1
High	Q8R5F3	ADP-ribose glycohydrolase OARD1 OS=Mus musculus OX=10090 GN=Oard1 PE=1 SV=2	8	17.1	1	1					1
Medium	Q64442	Sorbitol dehydrogenase OS=Mus musculus OX=10090 GN=Sord PE=1 SV=3	5	38.2	1	1					1
High	Q9R0X2	ADAM DEC1 OS=Mus musculus OX=10090 GN=Adamdec1 PE=2 SV=1	4	52.9	1	1					1
High	Q3TTY0	Phospholipase B1, membrane-associated OS=Mus musculus OX=10090 GN=Plb1 PE=1 SV=2	2	164.4	1	1								1
High	Q9ESN6	Tripartite motif-containing protein 2 OS=Mus musculus OX=10090 GN=Trim2 PE=1 SV=1	1	81.4	1	1					1
High	Q91WE2	PSME3-interacting protein OS=Mus musculus OX=10090 GN=Fam192a PE=1 SV=1	6	28.7	1	1					1
Low	P97390	Vacuolar protein sorting-associated protein 45 OS=Mus musculus OX=10090 GN=Vps45 PE=1 SV=1	2	65	1	1					1
Low	B1AXH1	NHS-like protein 2 OS=Mus musculus OX=10090 GN=Nhsl2 PE=1 SV=1	1	91.8	1	1					1
Medium	O55106	Striatin OS=Mus musculus OX=10090 GN=Strn PE=1 SV=2	2	85.9	1	1					1
Medium	Q32LZ8	Patatin-like phospholipase domain-containing protein 5 OS=Mus musculus OX=10090 GN=Pnpla5 PE=2 SV=1	2	48.4	1	1			1
High	Q9DBS1	Transmembrane protein 43 OS=Mus musculus OX=10090 GN=Tmem43 PE=1 SV=1	3	44.8	1	1					1
Low	Q8R4B8	NACHT, LRR and PYD domains-containing protein 3 OS=Mus musculus OX=10090 GN=Nlrp3 PE=1 SV=1	1	118.2	1	1							1
Low	Q5SQM0	Echinoderm microtubule-associated protein-like 6 OS=Mus musculus OX=10090 GN=Eml6 PE=2 SV=1	1	217.8	1	1					1
Low	Q6PH08	ERC protein 2 OS=Mus musculus OX=10090 GN=Erc2 PE=1 SV=2	1	110.6	1	1					1
Low	Q5ND29	Rab-interacting lysosomal protein OS=Mus musculus OX=10090 GN=Rilp PE=1 SV=1	2	41.1	1	1					1
High	Q69ZN7	Myoferlin OS=Mus musculus OX=10090 GN=Myof PE=1 SV=2	1	233.2	1	1					1
Medium	Q8CCI5	RING1 and YY1-binding protein OS=Mus musculus OX=10090 GN=Rybp PE=1 SV=1	10	24.8	1	1					1
High	Q9CRT8	Exportin-T OS=Mus musculus OX=10090 GN=Xpot PE=1 SV=3	1	109.7	1	1					1
Medium	Q6DIB5	Multiple epidermal growth factor-like domains protein 10 OS=Mus musculus OX=10090 GN=Megf10 PE=1 SV=1	3	122.9	1	1					1
High	Q8R0F8	Acylpyruvase FAHD1, mitochondrial OS=Mus musculus OX=10090 GN=Fahd1 PE=1 SV=2	7	25.2	1	1					1
High	Q91XF0	Pyridoxine-5'-phosphate oxidase OS=Mus musculus OX=10090 GN=Pnpo PE=1 SV=1	4	30.1	1	1					1
Medium	O09172	Glutamate--cysteine ligase regulatory subunit OS=Mus musculus OX=10090 GN=Gclm PE=1 SV=1	5	30.5	1	1					1
Medium	Q91ZX7	Prolow-density lipoprotein receptor-related protein 1 OS=Mus musculus OX=10090 GN=Lrp1 PE=1 SV=1	1	504.4	1	1							1
Low	Q91WB2	Inactive phospholipid phosphatase 7 OS=Mus musculus OX=10090 GN=Plpp7 PE=1 SV=1	7	29.7	1	1			1
Low	P98200	Phospholipid-transporting ATPase IB OS=Mus musculus OX=10090 GN=Atp8a2 PE=1 SV=1	1	129.3	1	1					1
High	Q66JS6	Eukaryotic translation initiation factor 3 subunit J-B OS=Mus musculus OX=10090 GN=Eif3j2 PE=1 SV=1	8	29.5	1	1					1
Low	Q8VCT3	Aminopeptidase B OS=Mus musculus OX=10090 GN=Rnpep PE=1 SV=2	2	72.4	1	1					1
High	Q8R1B0	SH3 and cysteine-rich domain-containing protein 2 OS=Mus musculus OX=10090 GN=Stac2 PE=1 SV=1	4	44.8	1	1					1
High	Q3V3R1	Monofunctional C1-tetrahydrofolate synthase, mitochondrial OS=Mus musculus OX=10090 GN=Mthfd1l PE=1 SV=2	1	105.7	1	1					1
Medium	P51960	Myb-related protein A OS=Mus musculus OX=10090 GN=Mybl1 PE=1 SV=2	3	85.7	1	1							1
Low	Q6A065	Centrosomal protein of 170 kDa OS=Mus musculus OX=10090 GN=Cep170 PE=1 SV=2	1	174.9	1	1						1
Medium	Q8VBV8	Guanylyl cyclase-activating protein 2 OS=Mus musculus OX=10090 GN=Guca1b PE=2 SV=3	8	23.5	1	1			1
Medium	Q61088	Frizzled-4 OS=Mus musculus OX=10090 GN=Fzd4 PE=1 SV=1	4	60.1	1	1					1
Medium	Q3UJB9	Enhancer of mRNA-decapping protein 4 OS=Mus musculus OX=10090 GN=Edc4 PE=1 SV=2	1	152.4	1	1					1
Medium	Q02013	Aquaporin-1 OS=Mus musculus OX=10090 GN=Aqp1 PE=1 SV=3	7	28.8	1	1					1
Medium	Q91V88	Nephronectin OS=Mus musculus OX=10090 GN=Npnt PE=1 SV=1	3	61.5	1	1					1
Low	Q8BGV0	Probable asparagine--tRNA ligase, mitochondrial OS=Mus musculus OX=10090 GN=Nars2 PE=1 SV=1	1	53.9	1	1					1
Low	Q9CQC6	Basic leucine zipper and W2 domain-containing protein 1 OS=Mus musculus OX=10090 GN=Bzw1 PE=1 SV=1	2	48	1	1					1
High	Q9DBL1	Short/branched chain specific acyl-CoA dehydrogenase, mitochondrial OS=Mus musculus OX=10090 GN=Acadsb PE=1 SV=1	4	47.8	1	1					1
Low	Q8C7X2	ER membrane protein complex subunit 1 OS=Mus musculus OX=10090 GN=Emc1 PE=1 SV=1	3	111.5	1	1						1
Low	Q62230	Sialoadhesin OS=Mus musculus OX=10090 GN=Siglec1 PE=1 SV=2	1	182.9	1	1					1
Low	Q91VW5	Golgin subfamily A member 4 OS=Mus musculus OX=10090 GN=Golga4 PE=1 SV=2	0	257.4	1	1		1
Medium	Q9R1R2	Tripartite motif-containing protein 3 OS=Mus musculus OX=10090 GN=Trim3 PE=1 SV=1	2	80.7	1	1					1
High	Q8VD04	GRIP1-associated protein 1 OS=Mus musculus OX=10090 GN=Gripap1 PE=1 SV=1	2	92.7	1	1					1
High	P35922	Synaptic functional regulator FMR1 OS=Mus musculus OX=10090 GN=Fmr1 PE=1 SV=1	2	68.9	1	1					1
High	P51174	Long-chain specific acyl-CoA dehydrogenase, mitochondrial OS=Mus musculus OX=10090 GN=Acadl PE=1 SV=2	3	47.9	1	1					1
Medium	Q921N6	Probable ATP-dependent RNA helicase DDX27 OS=Mus musculus OX=10090 GN=Ddx27 PE=1 SV=3	2	85.9	1	1					1
High	Q61495	Desmoglein-1-alpha OS=Mus musculus OX=10090 GN=Dsg1a PE=2 SV=2	1	114.5	1	1					1
Medium	P62307	Small nuclear ribonucleoprotein F OS=Mus musculus OX=10090 GN=Snrpf PE=1 SV=1	15	9.7	1	1								1
Low	Q9JIM3	DNA excision repair protein ERCC-6-like 2 OS=Mus musculus OX=10090 GN=Ercc6l2 PE=1 SV=3	1	173.8	1	1					1
Medium	Q6PER3	Microtubule-associated protein RP/EB family member 3 OS=Mus musculus OX=10090 GN=Mapre3 PE=1 SV=1	6	31.9	1	1					1
High	Q8K3A9	7SK snRNA methylphosphate capping enzyme OS=Mus musculus OX=10090 GN=Mepce PE=1 SV=2	3	72	1	1					1
Medium	P08122	Collagen alpha-2(IV) chain OS=Mus musculus OX=10090 GN=Col4a2 PE=1 SV=4	2	167.2	1	1					1
High	Q8BMK0	Centrosomal protein of 85 kDa OS=Mus musculus OX=10090 GN=Cep85 PE=1 SV=2	1	85.3	1	1					1
Medium	E9Q8T7	Dynein heavy chain 1, axonemal OS=Mus musculus OX=10090 GN=Dnah1 PE=1 SV=1	0	486.8	1	1					1
High	P35585	AP-1 complex subunit mu-1 OS=Mus musculus OX=10090 GN=Ap1m1 PE=1 SV=3	2	48.5	1	1					1
High	P61963	DDB1- and CUL4-associated factor 7 OS=Mus musculus OX=10090 GN=Dcaf7 PE=1 SV=1	4	38.9	1	1					1
High	Q8R574	Phosphoribosyl pyrophosphate synthase-associated protein 2 OS=Mus musculus OX=10090 GN=Prpsap2 PE=1 SV=1	4	40.9	1	1					1
Low	P28660	Nck-associated protein 1 OS=Mus musculus OX=10090 GN=Nckap1 PE=1 SV=2	1	128.7	1	1					1
Medium	Q30D77	Collagen alpha-1(XXIV) chain OS=Mus musculus OX=10090 GN=Col24a1 PE=2 SV=2	2	175.6	1	1				1
High	Q6P542	ATP-binding cassette sub-family F member 1 OS=Mus musculus OX=10090 GN=Abcf1 PE=1 SV=1	2	94.9	1	1					1
High	Q925N0	Sideroflexin-5 OS=Mus musculus OX=10090 GN=Sfxn5 PE=1 SV=2	3	37.3	1	1					1
Medium	P59481	VIP36-like protein OS=Mus musculus OX=10090 GN=Lman2l PE=1 SV=1	2	39.9	1	1					1
Low	O35716	Suppressor of cytokine signaling 1 OS=Mus musculus OX=10090 GN=Socs1 PE=1 SV=1	8	23.7	1	1								1
Medium	Q8BTV1	Tumor suppressor candidate 3 OS=Mus musculus OX=10090 GN=Tusc3 PE=1 SV=1	3	39.5	1	1					1
High	Q9EP69	Phosphatidylinositide phosphatase SAC1 OS=Mus musculus OX=10090 GN=Sacm1l PE=1 SV=1	2	66.9	1	1					1
High	O88271	Craniofacial development protein 1 OS=Mus musculus OX=10090 GN=Cfdp1 PE=1 SV=1	5	32.9	1	1					1
Low	P56564	Excitatory amino acid transporter 1 OS=Mus musculus OX=10090 GN=Slc1a3 PE=1 SV=2	2	59.6	1	1				1
Medium	Q91VA3	Calpain-8 OS=Mus musculus OX=10090 GN=Capn8 PE=1 SV=1	4	79.3	1	1					1
High	Q99KL7	Ras-related protein Rab-28 OS=Mus musculus OX=10090 GN=Rab28 PE=1 SV=1	8	24.7	1	1					1
Medium	Q8BXK8	Arf-GAP with GTPase, ANK repeat and PH domain-containing protein 1 OS=Mus musculus OX=10090 GN=Agap1 PE=1 SV=1	2	94.4	1	1								1
Low	Q8VDY4	EF-hand calcium-binding domain-containing protein 7 OS=Mus musculus OX=10090 GN=Efcab7 PE=1 SV=1	2	71.4	1	1					1
Medium	Q8VCA8	Secernin-2 OS=Mus musculus OX=10090 GN=Scrn2 PE=1 SV=1	3	46.6	1	1					1
High	Q7TMS5	ATP-binding cassette sub-family G member 2 OS=Mus musculus OX=10090 GN=Abcg2 PE=1 SV=1	2	72.9	1	1					1
Medium	P50586	Tubby protein OS=Mus musculus OX=10090 GN=Tub PE=1 SV=1	3	55.3	1	1					1
High	Q60960	Importin subunit alpha-5 OS=Mus musculus OX=10090 GN=Kpna1 PE=1 SV=2	4	60.1	1	1					1
High	Q64514	Tripeptidyl-peptidase 2 OS=Mus musculus OX=10090 GN=Tpp2 PE=1 SV=3	2	139.8	1	1					1
High	P97461	40S ribosomal protein S5 OS=Mus musculus OX=10090 GN=Rps5 PE=1 SV=3	6	22.9	1	1					1
Low	P70390	Short stature homeobox protein 2 OS=Mus musculus OX=10090 GN=Shox2 PE=2 SV=1	3	34.9	1	1					1
High	Q8C7K6	Prenylcysteine oxidase-like OS=Mus musculus OX=10090 GN=Pcyox1l PE=1 SV=1	2	54.8	1	1					1
High	P32233	Developmentally-regulated GTP-binding protein 1 OS=Mus musculus OX=10090 GN=Drg1 PE=1 SV=1	3	40.5	1	1					1
High	Q9CRD2	ER membrane protein complex subunit 2 OS=Mus musculus OX=10090 GN=Emc2 PE=1 SV=1	4	34.9	1	1					1
High	Q9WU28	Prefoldin subunit 5 OS=Mus musculus OX=10090 GN=Pfdn5 PE=1 SV=1	10	17.3	1	1					1
High	Q62448	Eukaryotic translation initiation factor 4 gamma 2 OS=Mus musculus OX=10090 GN=Eif4g2 PE=1 SV=2	2	102	1	1					1
Low	Q80XH4	WSC domain-containing protein 1 OS=Mus musculus OX=10090 GN=Wscd1 PE=2 SV=1	4	64.9	1	1					1
High	O88848	ADP-ribosylation factor-like protein 6 OS=Mus musculus OX=10090 GN=Arl6 PE=1 SV=1	4	20.9	1	1					1
Medium	Q78J03	Methionine-R-sulfoxide reductase B2, mitochondrial OS=Mus musculus OX=10090 GN=Msrb2 PE=1 SV=1	11	19.1	1	1				1
Medium	O09131	Glutathione S-transferase omega-1 OS=Mus musculus OX=10090 GN=Gsto1 PE=1 SV=2	4	27.5	1	1					1
High	P35822	Receptor-type tyrosine-protein phosphatase kappa OS=Mus musculus OX=10090 GN=Ptprk PE=1 SV=1	0	164.1	1	1					1
Low	O88587	Catechol O-methyltransferase OS=Mus musculus OX=10090 GN=Comt PE=1 SV=2	5	29.5	1	1					1
High	Q5SPX3	RING finger protein 215 OS=Mus musculus OX=10090 GN=Rnf215 PE=2 SV=1	2	41.6	1	1					1
High	Q8CDG3	Deubiquitinating protein VCIP135 OS=Mus musculus OX=10090 GN=Vcpip1 PE=1 SV=1	1	134.4	1	1					1
High	Q91WK5	Glycine cleavage system H protein, mitochondrial OS=Mus musculus OX=10090 GN=Gcsh PE=1 SV=2	12	18.6	1	1					1
Medium	E9Q6B2	Coiled-coil domain-containing protein 85C OS=Mus musculus OX=10090 GN=Ccdc85c PE=1 SV=1	5	45.3	1	1					1
Medium	Q6PAJ1	Breakpoint cluster region protein OS=Mus musculus OX=10090 GN=Bcr PE=1 SV=3	1	143	1	1					1
High	Q8VEE4	Replication protein A 70 kDa DNA-binding subunit OS=Mus musculus OX=10090 GN=Rpa1 PE=1 SV=1	2	69	1	1					1
Low	Q80ZI6	E3 ubiquitin-protein ligase LRSAM1 OS=Mus musculus OX=10090 GN=Lrsam1 PE=1 SV=1	1	83.9	1	1				1
Low	Q62036	Centrosomal protein of 131 kDa OS=Mus musculus OX=10090 GN=Cep131 PE=1 SV=2	1	120.2	1	1			1
High	Q91YH5	Atlastin-3 OS=Mus musculus OX=10090 GN=Atl3 PE=1 SV=1	4	60.5	1	1					1
High	Q80W03	TOX high mobility group box family member 3 OS=Mus musculus OX=10090 GN=Tox3 PE=2 SV=1	2	63.1	1	1					1
Low	Q3UDE2	Tubulin--tyrosine ligase-like protein 12 OS=Mus musculus OX=10090 GN=Ttll12 PE=1 SV=1	2	74	1	1					1
Low	P23298	Protein kinase C eta type OS=Mus musculus OX=10090 GN=Prkch PE=1 SV=2	2	77.9	1	1					1
Low	Q9WVK8	Cholesterol 24-hydroxylase OS=Mus musculus OX=10090 GN=Cyp46a1 PE=1 SV=1	2	56.8	1	1					1
Low	Q5Y5T1	Palmitoyltransferase ZDHHC20 OS=Mus musculus OX=10090 GN=Zdhhc20 PE=1 SV=1	5	43.9	1	1					1
High	Q00LT2	Progressive rod-cone degeneration protein homolog OS=Mus musculus OX=10090 GN=Prcd PE=3 SV=1	36	5.9	1	1					1
High	P62315	Small nuclear ribonucleoprotein Sm D1 OS=Mus musculus OX=10090 GN=Snrpd1 PE=1 SV=1	11	13.3	1	1					1
High	Q9QZ23	NFU1 iron-sulfur cluster scaffold homolog, mitochondrial OS=Mus musculus OX=10090 GN=Nfu1 PE=1 SV=2	5	28.5	1	1					1
Medium	Q63844	Mitogen-activated protein kinase 3 OS=Mus musculus OX=10090 GN=Mapk3 PE=1 SV=5	4	43	1	1					1
High	P35802	Neuronal membrane glycoprotein M6-a OS=Mus musculus OX=10090 GN=Gpm6a PE=1 SV=1	4	31.1	1	1					1
High	P97371	Proteasome activator complex subunit 1 OS=Mus musculus OX=10090 GN=Psme1 PE=1 SV=2	4	28.7	1	1					1
High	Q80UM7	Mannosyl-oligosaccharide glucosidase OS=Mus musculus OX=10090 GN=Mogs PE=1 SV=1	1	91.8	1	1					1
High	Q8BHL3	TBC1 domain family member 10B OS=Mus musculus OX=10090 GN=Tbc1d10b PE=1 SV=2	2	87.2	1	1					1
Low	Q5U5Q9	BRCA1-A complex subunit RAP80 OS=Mus musculus OX=10090 GN=Uimc1 PE=1 SV=2	2	81.4	1	1					1
High	Q9Z2N8	Actin-like protein 6A OS=Mus musculus OX=10090 GN=Actl6a PE=1 SV=2	3	47.4	1	1					1
High	Q80VD1	Protein FAM98B OS=Mus musculus OX=10090 GN=Fam98b PE=1 SV=1	3	45.3	1	1					1
High	P61514	60S ribosomal protein L37a OS=Mus musculus OX=10090 GN=Rpl37a PE=1 SV=2	20	10.3	1	1					1
High	Q9CR16	Peptidyl-prolyl cis-trans isomerase D OS=Mus musculus OX=10090 GN=Ppid PE=1 SV=3	2	40.7	1	1					1
High	P61079	Ubiquitin-conjugating enzyme E2 D3 OS=Mus musculus OX=10090 GN=Ube2d3 PE=1 SV=1	7	16.7	1	1					1
Low	Q99MA9	Homeobox protein Nkx-6.1 OS=Mus musculus OX=10090 GN=Nkx6-1 PE=1 SV=1	4	37.7	1	1					1
High	Q8VC03	Echinoderm microtubule-associated protein-like 3 OS=Mus musculus OX=10090 GN=Eml3 PE=1 SV=1	2	95.6	1	1					1
Low	Q9ES00	Ubiquitin conjugation factor E4 B OS=Mus musculus OX=10090 GN=Ube4b PE=1 SV=3	6	133.2	1	1			1
High	Q9D289	Trafficking protein particle complex subunit 6B OS=Mus musculus OX=10090 GN=Trappc6b PE=1 SV=1	9	17.9	1	1					1
High	Q9CX80	Cytoglobin OS=Mus musculus OX=10090 GN=Cygb PE=1 SV=1	5	21.5	1	1					1
High	Q922W5	Pyrroline-5-carboxylate reductase 1, mitochondrial OS=Mus musculus OX=10090 GN=Pycr1 PE=1 SV=1	4	32.4	1	1					1
High	P61082	NEDD8-conjugating enzyme Ubc12 OS=Mus musculus OX=10090 GN=Ube2m PE=1 SV=1	9	20.9	1	1					1
Low	Q3UN02	Lysocardiolipin acyltransferase 1 OS=Mus musculus OX=10090 GN=Lclat1 PE=1 SV=2	3	44.4	1	1					1
High	P32037	Solute carrier family 2, facilitated glucose transporter member 3 OS=Mus musculus OX=10090 GN=Slc2a3 PE=1 SV=1	4	53.4	1	1					1
Medium	Q64674	Spermidine synthase OS=Mus musculus OX=10090 GN=Srm PE=1 SV=1	3	34	1	1					1
High	P97820	Mitogen-activated protein kinase kinase kinase kinase 4 OS=Mus musculus OX=10090 GN=Map4k4 PE=1 SV=1	1	140.5	1	1					1
High	Q03173	Protein enabled homolog OS=Mus musculus OX=10090 GN=Enah PE=1 SV=2	3	85.8	1	1					1
High	Q9QYA2	Mitochondrial import receptor subunit TOM40 homolog OS=Mus musculus OX=10090 GN=Tomm40 PE=1 SV=3	4	37.9	1	1					1
High	Q3U2P1	Protein transport protein Sec24A OS=Mus musculus OX=10090 GN=Sec24a PE=1 SV=1	1	118.7	1	1					1
High	Q02614	SAP30-binding protein OS=Mus musculus OX=10090 GN=Sap30bp PE=1 SV=2	4	33.8	1	1					1
High	O54833	Casein kinase II subunit alpha' OS=Mus musculus OX=10090 GN=Csnk2a2 PE=1 SV=1	3	41.2	1	1					1
High	Q921M4	Golgin subfamily A member 2 OS=Mus musculus OX=10090 GN=Golga2 PE=1 SV=3	1	113.2	1	1					1
Medium	Q6PA06	Atlastin-2 OS=Mus musculus OX=10090 GN=Atl2 PE=1 SV=1	3	66.2	1	1					1
Medium	P40645	Transcription factor SOX-6 OS=Mus musculus OX=10090 GN=Sox6 PE=1 SV=2	2	91.7	1	1					1
Low	P97399	Dentin sialophosphoprotein OS=Mus musculus OX=10090 GN=Dspp PE=1 SV=2	1	93.9	1	1							1
Medium	Q99JT2	Serine/threonine-protein kinase 26 OS=Mus musculus OX=10090 GN=Stk26 PE=1 SV=1	2	46.6	1	1					1
Low	P14901	Heme oxygenase 1 OS=Mus musculus OX=10090 GN=Hmox1 PE=1 SV=1	4	32.9	1	1							1
Medium	Q99JB2	Stomatin-like protein 2, mitochondrial OS=Mus musculus OX=10090 GN=Stoml2 PE=1 SV=1	8	38.4	1	1			1
Low	Q8BUP8	Protein FAM43A OS=Mus musculus OX=10090 GN=Fam43a PE=2 SV=1	2	46.2	1	1							1
High	P43081	Guanylyl cyclase-activating protein 1 OS=Mus musculus OX=10090 GN=Guca1a PE=2 SV=3	4	23	1	1					1
High	P97370	Sodium/potassium-transporting ATPase subunit beta-3 OS=Mus musculus OX=10090 GN=Atp1b3 PE=1 SV=1	5	31.8	1	1					1
High	Q5M8N4	Epimerase family protein SDR39U1 OS=Mus musculus OX=10090 GN=Sdr39u1 PE=1 SV=1	4	33	1	1					1
High	Q9CZX0	Elongator complex protein 3 OS=Mus musculus OX=10090 GN=Elp3 PE=1 SV=1	2	62.3	1	1					1
Low	Q8BU14	Translocation protein SEC62 OS=Mus musculus OX=10090 GN=Sec62 PE=1 SV=1	2	45.6	1	1					1
High	O89079	Coatomer subunit epsilon OS=Mus musculus OX=10090 GN=Cope PE=1 SV=3	6	34.5	1	1					1
Medium	Q6PGF3	Mediator of RNA polymerase II transcription subunit 16 OS=Mus musculus OX=10090 GN=Med16 PE=2 SV=2	2	91.7	1	1					1
Low	Q9CRA7	ATP synthase subunit s, mitochondrial OS=Mus musculus OX=10090 GN=Dmac2l PE=1 SV=1	4	23.3	1	1								1
High	P83940	Elongin-C OS=Mus musculus OX=10090 GN=Eloc PE=1 SV=1	18	12.5	1	1					1
High	P62915	Transcription initiation factor IIB OS=Mus musculus OX=10090 GN=Gtf2b PE=1 SV=1	6	34.8	1	1					1
Low	A2A863	Integrin beta-4 OS=Mus musculus OX=10090 GN=Itgb4 PE=1 SV=1	0	201.5	1	1				1
Medium	P26883	Peptidyl-prolyl cis-trans isomerase FKBP1A OS=Mus musculus OX=10090 GN=Fkbp1a PE=1 SV=2	15	11.9	1	1					1
High	Q99PJ0	Neurotrimin OS=Mus musculus OX=10090 GN=Ntm PE=1 SV=2	6	38	1	1					1
High	P70353	Nuclear transcription factor Y subunit gamma OS=Mus musculus OX=10090 GN=Nfyc PE=1 SV=2	4	37.2	1	1					1
Low	Q8K2T1	NmrA-like family domain-containing protein 1 OS=Mus musculus OX=10090 GN=Nmral1 PE=1 SV=1	3	34.4	1	1					1
Low	O09053	Werner syndrome ATP-dependent helicase homolog OS=Mus musculus OX=10090 GN=Wrn PE=1 SV=3	1	157.1	1	1					1
High	Q9JJU8	SH3 domain-binding glutamic acid-rich-like protein OS=Mus musculus OX=10090 GN=Sh3bgrl PE=1 SV=1	11	12.8	1	1					1
High	Q8K0D5	Elongation factor G, mitochondrial OS=Mus musculus OX=10090 GN=Gfm1 PE=1 SV=1	2	83.5	1	1					1
Low	O70582	Arachidonate 12-lipoxygenase, 12R-type OS=Mus musculus OX=10090 GN=Alox12b PE=1 SV=1	2	80.5	1	1			1
Low	P47915	60S ribosomal protein L29 OS=Mus musculus OX=10090 GN=Rpl29 PE=1 SV=2	7	17.6	1	1					1
Low	D3YYI7	Probable E3 ubiquitin-protein ligase RNF217 OS=Mus musculus OX=10090 GN=Rnf217 PE=3 SV=2	4	56	1	1						1
High	Q9CR00	26S proteasome non-ATPase regulatory subunit 9 OS=Mus musculus OX=10090 GN=Psmd9 PE=1 SV=1	5	24.7	1	1					1
High	Q8VDU5	SNF-related serine/threonine-protein kinase OS=Mus musculus OX=10090 GN=Snrk PE=1 SV=1	2	81.9	1	1					1
High	Q9JHE7	Protein TSSC4 OS=Mus musculus OX=10090 GN=Tssc4 PE=1 SV=1	3	33.5	1	1					1
Medium	P30678	Guanine nucleotide-binding protein subunit alpha-15 OS=Mus musculus OX=10090 GN=Gna15 PE=2 SV=1	3	43.5	1	1					1
High	O55137	Acyl-coenzyme A thioesterase 1 OS=Mus musculus OX=10090 GN=Acot1 PE=1 SV=1	3	46.1	1	1					1
High	Q9CQW1	Synaptobrevin homolog YKT6 OS=Mus musculus OX=10090 GN=Ykt6 PE=1 SV=1	9	22.3	1	1					1
Low	Q9QYX7	Protein piccolo OS=Mus musculus OX=10090 GN=Pclo PE=1 SV=4	0	550.5	1	1									1
High	Q3TFD2	Lysophosphatidylcholine acyltransferase 1 OS=Mus musculus OX=10090 GN=Lpcat1 PE=1 SV=1	2	59.7	1	1					1
Medium	Q8CGK3	Lon protease homolog, mitochondrial OS=Mus musculus OX=10090 GN=Lonp1 PE=1 SV=2	1	105.8	1	1					1
Medium	Q4VAE3	Transmembrane protein 65 OS=Mus musculus OX=10090 GN=Tmem65 PE=1 SV=1	5	24.9	1	1					1
Medium	Q9WVL0	Maleylacetoacetate isomerase OS=Mus musculus OX=10090 GN=Gstz1 PE=1 SV=1	6	24.3	1	1					1
Low	Q02650	Paired box protein Pax-5 OS=Mus musculus OX=10090 GN=Pax5 PE=1 SV=1	3	42.2	1	1					1
High	Q3U108	AT-rich interactive domain-containing protein 5A OS=Mus musculus OX=10090 GN=Arid5a PE=1 SV=1	1	63.9	1	1							1
Medium	Q9D892	Inosine triphosphate pyrophosphatase OS=Mus musculus OX=10090 GN=Itpa PE=1 SV=2	6	21.9	1	1									1
Low	Q9WUR9	Adenylate kinase 4, mitochondrial OS=Mus musculus OX=10090 GN=Ak4 PE=1 SV=1	5	25	1	1					1
Medium	P63037	DnaJ homolog subfamily A member 1 OS=Mus musculus OX=10090 GN=Dnaja1 PE=1 SV=1	3	44.8	1	1					1
Medium	Q9CXX9	CUE domain-containing protein 2 OS=Mus musculus OX=10090 GN=Cuedc2 PE=1 SV=1	3	31.8	1	1					1
Medium	P97447	Four and a half LIM domains protein 1 OS=Mus musculus OX=10090 GN=Fhl1 PE=1 SV=3	4	31.9	1	1					1
Medium	Q9CUN6	E3 ubiquitin-protein ligase SMURF1 OS=Mus musculus OX=10090 GN=Smurf1 PE=1 SV=2	1	83.3	1	1					1
High	Q9D020	Cytosolic 5'-nucleotidase 3A OS=Mus musculus OX=10090 GN=Nt5c3a PE=1 SV=4	5	37.2	1	1					1
High	Q8JZV7	N-acetylglucosamine-6-phosphate deacetylase OS=Mus musculus OX=10090 GN=Amdhd2 PE=1 SV=1	3	43.5	1	1			1
Medium	O70340	Neuronal pentraxin-2 OS=Mus musculus OX=10090 GN=Nptx2 PE=2 SV=1	2	47.1	1	1					1
High	Q9CWZ3	RNA-binding protein 8A OS=Mus musculus OX=10090 GN=Rbm8a PE=1 SV=4	11	19.9	1	1					1
Low	Q9Z1M8	Protein Red OS=Mus musculus OX=10090 GN=Ik PE=1 SV=2	2	65.6	1	1					1
High	Q91VM9	Inorganic pyrophosphatase 2, mitochondrial OS=Mus musculus OX=10090 GN=Ppa2 PE=1 SV=1	4	38.1	1	1					1
Low	Q4KWH5	1-phosphatidylinositol 4,5-bisphosphate phosphodiesterase eta-1 OS=Mus musculus OX=10090 GN=Plch1 PE=2 SV=1	1	187.6	1	1			1
High	Q9QYB5	Gamma-adducin OS=Mus musculus OX=10090 GN=Add3 PE=1 SV=2	2	78.7	1	1					1
Low	Q80TS3	Adhesion G protein-coupled receptor L3 OS=Mus musculus OX=10090 GN=Adgrl3 PE=1 SV=3	1	171	1	1					1
High	Q9WTX6	Cullin-1 OS=Mus musculus OX=10090 GN=Cul1 PE=1 SV=1	2	89.6	1	1					1
Medium	Q9DC16	Endoplasmic reticulum-Golgi intermediate compartment protein 1 OS=Mus musculus OX=10090 GN=Ergic1 PE=1 SV=1	3	32.5	1	1					1
Medium	Q9DC50	Peroxisomal carnitine O-octanoyltransferase OS=Mus musculus OX=10090 GN=Crot PE=1 SV=1	2	70.2	1	1					1
High	Q8BTI8	Serine/arginine repetitive matrix protein 2 OS=Mus musculus OX=10090 GN=Srrm2 PE=1 SV=3	1	294.7	1	1					1
Medium	Q00422	GA-binding protein alpha chain OS=Mus musculus OX=10090 GN=Gabpa PE=1 SV=2	2	51.3	1	1					1
Medium	Q5SYL3	Protein KIAA0100 OS=Mus musculus OX=10090 GN=Kiaa0100 PE=1 SV=1	1	254.3	1	1								1
High	Q3THG9	Alanyl-tRNA editing protein Aarsd1 OS=Mus musculus OX=10090 GN=Aarsd1 PE=1 SV=2	5	44.9	1	1					1
Low	Q64471	Glutathione S-transferase theta-1 OS=Mus musculus OX=10090 GN=Gstt1 PE=1 SV=4	3	27.4	1	1					1
High	Q8BYI9	Tenascin-R OS=Mus musculus OX=10090 GN=Tnr PE=1 SV=2	1	149.5	1	1					1
High	Q6PDN3	Myosin light chain kinase, smooth muscle OS=Mus musculus OX=10090 GN=Mylk PE=1 SV=3	1	212.8	1	1					1
High	Q62241	U1 small nuclear ribonucleoprotein C OS=Mus musculus OX=10090 GN=Snrpc PE=1 SV=1	8	17.4	1	1					1
High	P27612	Phospholipase A-2-activating protein OS=Mus musculus OX=10090 GN=Plaa PE=1 SV=4	2	87.2	1	1					1
Low	Q64347	Chloride channel protein 1 OS=Mus musculus OX=10090 GN=Clcn1 PE=1 SV=3	1	109.7	1	1					1
Low	Q3TVI8	Pre-B-cell leukemia transcription factor-interacting protein 1 OS=Mus musculus OX=10090 GN=Pbxip1 PE=1 SV=2	2	81.1	1	1				1
High	Q7TNV1	Protein FAM57B OS=Mus musculus OX=10090 GN=Fam57b PE=2 SV=2	4	30.8	1	1					1
Medium	O55240	11-cis retinol dehydrogenase OS=Mus musculus OX=10090 GN=Rdh5 PE=1 SV=1	3	34.8	1	1					1
Medium	P61202	COP9 signalosome complex subunit 2 OS=Mus musculus OX=10090 GN=Cops2 PE=1 SV=1	2	51.6	1	1					1
Medium	Q9DBR1	5'-3' exoribonuclease 2 OS=Mus musculus OX=10090 GN=Xrn2 PE=1 SV=1	2	108.6	1	1					1
Low	Q8CFI7	DNA-directed RNA polymerase II subunit RPB2 OS=Mus musculus OX=10090 GN=Polr2b PE=1 SV=2	1	133.8	1	1					1
Low	Q61941	NAD(P) transhydrogenase, mitochondrial OS=Mus musculus OX=10090 GN=Nnt PE=1 SV=2	1	113.8	1	1				1
Low	B2RUJ5	Amyloid-beta A4 precursor protein-binding family A member 1 OS=Mus musculus OX=10090 GN=Apba1 PE=1 SV=2	1	92.9	1	1				1
Low	O70546	Lysine-specific demethylase 6A OS=Mus musculus OX=10090 GN=Kdm6a PE=1 SV=2	1	154.3	1	1					1
High	Q99N96	39S ribosomal protein L1, mitochondrial OS=Mus musculus OX=10090 GN=Mrpl1 PE=1 SV=2	4	37.6	1	1								1
Medium	Q9D168	Integrator complex subunit 12 OS=Mus musculus OX=10090 GN=Ints12 PE=1 SV=1	13	48.5	1	1		1
High	Q80VP0	Tectonin beta-propeller repeat-containing protein 1 OS=Mus musculus OX=10090 GN=Tecpr1 PE=1 SV=1	1	130.2	1	1					1
Low	Q9EPB5	Serine hydrolase-like protein OS=Mus musculus OX=10090 GN=Serhl PE=1 SV=1	3	35.3	1	1						1
High	P70396	Homeobox protein DLX-5 OS=Mus musculus OX=10090 GN=Dlx5 PE=1 SV=1	12	31.4	1	1				1
Medium	P52795	Ephrin-B1 OS=Mus musculus OX=10090 GN=Efnb1 PE=1 SV=1	5	37.8	1	1					1
High	P10605	Cathepsin B OS=Mus musculus OX=10090 GN=Ctsb PE=1 SV=2	4	37.3	1	1					1
Low	O55013	Trafficking protein particle complex subunit 3 OS=Mus musculus OX=10090 GN=Trappc3 PE=1 SV=1	4	20.3	1	1					1
Medium	Q8VE37	Regulator of chromosome condensation OS=Mus musculus OX=10090 GN=Rcc1 PE=1 SV=1	4	44.9	1	1					1
High	Q9Z2H2	Regulator of G-protein signaling 6 OS=Mus musculus OX=10090 GN=Rgs6 PE=1 SV=2	2	54.5	1	1					1
Low	Q8VDL4	ADP-dependent glucokinase OS=Mus musculus OX=10090 GN=Adpgk PE=1 SV=2	3	53.9	1	1					1
Medium	P63166	Small ubiquitin-related modifier 1 OS=Mus musculus OX=10090 GN=Sumo1 PE=1 SV=1	7	11.6	1	1					1
High	O35083	1-acyl-sn-glycerol-3-phosphate acyltransferase alpha OS=Mus musculus OX=10090 GN=Agpat1 PE=1 SV=1	8	31.7	1	1					1
Low	Q91VX2	Ubiquitin-associated protein 2 OS=Mus musculus OX=10090 GN=Ubap2 PE=1 SV=1	1	117.9	1	1					1
Medium	Q9ERA6	Tuftelin-interacting protein 11 OS=Mus musculus OX=10090 GN=Tfip11 PE=1 SV=1	2	96.2	1	1									1
Low	Q60870	Receptor expression-enhancing protein 5 OS=Mus musculus OX=10090 GN=Reep5 PE=1 SV=1	5	21	1	1					1
High	P28658	Ataxin-10 OS=Mus musculus OX=10090 GN=Atxn10 PE=1 SV=2	3	53.7	1	1					1
Low	P47758	Signal recognition particle receptor subunit beta OS=Mus musculus OX=10090 GN=Srprb PE=1 SV=1	7	29.6	1	1					1
High	Q9ER35	Fructosamine-3-kinase OS=Mus musculus OX=10090 GN=Fn3k PE=1 SV=1	6	35	1	1					1
High	Q8BXZ1	Protein disulfide-isomerase TMX3 OS=Mus musculus OX=10090 GN=Tmx3 PE=1 SV=2	4	51.8	1	1					1
Low	A2A7Q9	E3 ubiquitin-protein ligase RNF19B OS=Mus musculus OX=10090 GN=Rnf19b PE=1 SV=2	2	78.1	1	1					1
High	Q91YI0	Argininosuccinate lyase OS=Mus musculus OX=10090 GN=Asl PE=1 SV=1	2	51.7	1	1					1
High	Q8VD62	UPF0696 protein C11orf68 homolog OS=Mus musculus OX=10090 GN=Bles03 PE=1 SV=2	4	31.8	1	1					1
Low	Q8R4A3	Dapper homolog 1 OS=Mus musculus OX=10090 GN=Dact1 PE=1 SV=1	1	84.3	1	1					1
High	Q91VN4	MICOS complex subunit Mic25 OS=Mus musculus OX=10090 GN=Chchd6 PE=1 SV=2	5	29.8	1	1					1
Medium	P62965	Cellular retinoic acid-binding protein 1 OS=Mus musculus OX=10090 GN=Crabp1 PE=1 SV=2	7	15.6	1	1					1
High	Q99KP6	Pre-mRNA-processing factor 19 OS=Mus musculus OX=10090 GN=Prpf19 PE=1 SV=1	5	55.2	1	1					1
High	Q00899	Transcriptional repressor protein YY1 OS=Mus musculus OX=10090 GN=Yy1 PE=1 SV=1	5	44.7	1	1					1
High	Q8BL86	Metallo-beta-lactamase domain-containing protein 2 OS=Mus musculus OX=10090 GN=Mblac2 PE=1 SV=2	8	31.2	1	1					1
Medium	Q8BHD8	Protein-L-isoaspartate O-methyltransferase domain-containing protein 2 OS=Mus musculus OX=10090 GN=Pcmtd2 PE=2 SV=1	4	40.7	1	1					1
Medium	Q810J8	Zinc finger FYVE domain-containing protein 1 OS=Mus musculus OX=10090 GN=Zfyve1 PE=1 SV=2	2	86.9	1	1					1
High	Q8C7M3	E3 ubiquitin-protein ligase TRIM9 OS=Mus musculus OX=10090 GN=Trim9 PE=1 SV=2	2	90.8	1	1					1
Medium	Q9D2C6	DNA-directed RNA polymerase III subunit RPC8 OS=Mus musculus OX=10090 GN=Polr3h PE=1 SV=2	8	22.9	1	1								1
High	Q9R0Q6	Actin-related protein 2/3 complex subunit 1A OS=Mus musculus OX=10090 GN=Arpc1a PE=1 SV=1	3	41.6	1	1					1
Low	L0N7N1	Kinesin-like protein KIF14 OS=Mus musculus OX=10090 GN=Kif14 PE=1 SV=1	1	186.3	1	1					1
Medium	Q60739	BAG family molecular chaperone regulator 1 OS=Mus musculus OX=10090 GN=Bag1 PE=1 SV=3	4	39.7	1	1								1
Medium	Q8R3N6	THO complex subunit 1 OS=Mus musculus OX=10090 GN=Thoc1 PE=1 SV=1	2	75.4	1	1					1
High	Q68FM6	Protein phosphatase 1 regulatory subunit 29 OS=Mus musculus OX=10090 GN=Elfn2 PE=1 SV=1	1	90	1	1					1
Low	Q9QZD8	Mitochondrial dicarboxylate carrier OS=Mus musculus OX=10090 GN=Slc25a10 PE=1 SV=2	4	31.7	1	1					1
Low	Q922V4	Pleiotropic regulator 1 OS=Mus musculus OX=10090 GN=Plrg1 PE=1 SV=1	3	56.9	1	1					1
High	Q8C754	Vacuolar protein sorting-associated protein 52 homolog OS=Mus musculus OX=10090 GN=Vps52 PE=1 SV=1	1	82	1	1					1
Medium	B2RXS4	Plexin-B2 OS=Mus musculus OX=10090 GN=Plxnb2 PE=1 SV=1	1	206.1	1	1									1
High	P58269	Zinc finger protein DPF3 OS=Mus musculus OX=10090 GN=Dpf3 PE=1 SV=2	4	43	1	1					1
High	Q9CR95	Adaptin ear-binding coat-associated protein 1 OS=Mus musculus OX=10090 GN=Necap1 PE=1 SV=2	6	29.6	1	1					1
Low	A2AKX3	Probable helicase senataxin OS=Mus musculus OX=10090 GN=Setx PE=1 SV=1	1	297.4	1	1					1
High	P46467	Vacuolar protein sorting-associated protein 4B OS=Mus musculus OX=10090 GN=Vps4b PE=1 SV=2	3	49.4	1	1					1
Low	Q8BH82	N-acyl-phosphatidylethanolamine-hydrolyzing phospholipase D OS=Mus musculus OX=10090 GN=Napepld PE=1 SV=1	4	45.8	1	1					1
Medium	Q6P4S8	Integrator complex subunit 1 OS=Mus musculus OX=10090 GN=Ints1 PE=1 SV=2	0	245	1	1			1
Medium	P70297	Signal transducing adapter molecule 1 OS=Mus musculus OX=10090 GN=Stam PE=1 SV=3	2	59.7	1	1					1
High	Q9CQR4	Acyl-coenzyme A thioesterase 13 OS=Mus musculus OX=10090 GN=Acot13 PE=1 SV=1	9	15.2	1	1					1
High	Q9EQP6	Arrestin-C OS=Mus musculus OX=10090 GN=Arr3 PE=1 SV=1	5	41.9	1	1					1
High	Q9Z0V7	Mitochondrial import inner membrane translocase subunit Tim17-B OS=Mus musculus OX=10090 GN=Timm17b PE=1 SV=1	9	18.3	1	1					1
Low	Q924Z4	Ceramide synthase 2 OS=Mus musculus OX=10090 GN=Cers2 PE=1 SV=1	2	45	1	1			1
High	Q8K1H1	Tudor domain-containing protein 7 OS=Mus musculus OX=10090 GN=Tdrd7 PE=1 SV=1	1	122.1	1	1					1
Medium	P61211	ADP-ribosylation factor-like protein 1 OS=Mus musculus OX=10090 GN=Arl1 PE=1 SV=1	5	20.4	1	1					1
High	Q9D023	Mitochondrial pyruvate carrier 2 OS=Mus musculus OX=10090 GN=Mpc2 PE=1 SV=1	9	14.3	1	1					1
High	P45878	Peptidyl-prolyl cis-trans isomerase FKBP2 OS=Mus musculus OX=10090 GN=Fkbp2 PE=1 SV=1	9	15.3	1	1					1
Medium	Q9EQQ9	Protein O-GlcNAcase OS=Mus musculus OX=10090 GN=Oga PE=1 SV=2	4	103.1	1	1					1
Low	P84086	Complexin-2 OS=Mus musculus OX=10090 GN=Cplx2 PE=1 SV=1	11	15.4	1	1					1
High	Q9DCS2	Methyltransferase-like 26 OS=Mus musculus OX=10090 GN=Mettl26 PE=1 SV=1	7	22.7	1	1					1
High	Q8BYN5	FSD1-like protein OS=Mus musculus OX=10090 GN=Fsd1l PE=1 SV=2	3	56.9	1	1					1
High	Q99J09	Methylosome protein 50 OS=Mus musculus OX=10090 GN=Wdr77 PE=1 SV=1	4	36.9	1	1					1
Medium	Q9JI46	Diphosphoinositol polyphosphate phosphohydrolase 1 OS=Mus musculus OX=10090 GN=Nudt3 PE=1 SV=1	6	19	1	1			1
Medium	Q8C3F2	Constitutive coactivator of PPAR-gamma-like protein 2 OS=Mus musculus OX=10090 GN=Fam120c PE=1 SV=3	1	119.6	1	1					1
Medium	Q9JIQ3	Diablo homolog, mitochondrial OS=Mus musculus OX=10090 GN=Diablo PE=1 SV=2	8	26.8	1	1					1
High	P35378	Follicle-stimulating hormone receptor OS=Mus musculus OX=10090 GN=Fshr PE=2 SV=2	10	77.7	1	1			1
High	Q99J77	Sialic acid synthase OS=Mus musculus OX=10090 GN=Nans PE=1 SV=1	4	40	1	1					1
Low	Q9QUI6	Atypical chemokine receptor 1 OS=Mus musculus OX=10090 GN=Ackr1 PE=2 SV=2	3	36.7	1	1						1
High	Q810A7	ATP-dependent RNA helicase DDX42 OS=Mus musculus OX=10090 GN=Ddx42 PE=1 SV=3	1	101.9	1	1					1
Medium	Q9WU84	Copper chaperone for superoxide dismutase OS=Mus musculus OX=10090 GN=Ccs PE=1 SV=1	3	28.9	1	1					1
Low	Q8BWR8	Rhophilin-2 OS=Mus musculus OX=10090 GN=Rhpn2 PE=1 SV=2	2	76.9	1	1					1
High	P07758	Alpha-1-antitrypsin 1-1 OS=Mus musculus OX=10090 GN=Serpina1a PE=1 SV=4	5	46	1	1					1
Medium	Q922J3	CAP-Gly domain-containing linker protein 1 OS=Mus musculus OX=10090 GN=Clip1 PE=1 SV=1	1	155.7	1	1					1
Low	Q8BSQ9	Protein polybromo-1 OS=Mus musculus OX=10090 GN=Pbrm1 PE=1 SV=4	1	187.1	1	1				1
High	Q9Z1D1	Eukaryotic translation initiation factor 3 subunit G OS=Mus musculus OX=10090 GN=Eif3g PE=1 SV=2	4	35.6	1	1					1
High	P63054	Calmodulin regulator protein PCP4 OS=Mus musculus OX=10090 GN=Pcp4 PE=3 SV=2	26	6.8	1	1					1
High	Q9R1K9	Centrin-2 OS=Mus musculus OX=10090 GN=Cetn2 PE=1 SV=1	8	19.8	1	1					1
High	Q8VE88	Protein FAM114A2 OS=Mus musculus OX=10090 GN=Fam114a2 PE=1 SV=2	3	54	1	1					1
Medium	Q9CQH7	Transcription factor BTF3 homolog 4 OS=Mus musculus OX=10090 GN=Btf3l4 PE=1 SV=1	19	17.3	1	1					1
Medium	A2ALU4	Protein Shroom2 OS=Mus musculus OX=10090 GN=Shroom2 PE=1 SV=1	1	164.6	1	1					1
High	P70290	55 kDa erythrocyte membrane protein OS=Mus musculus OX=10090 GN=Mpp1 PE=1 SV=1	3	52.2	1	1					1
High	Q9EPU0	Regulator of nonsense transcripts 1 OS=Mus musculus OX=10090 GN=Upf1 PE=1 SV=2	1	123.9	1	1					1
High	Q9CQM9	Glutaredoxin-3 OS=Mus musculus OX=10090 GN=Glrx3 PE=1 SV=1	3	37.8	1	1					1
Medium	P11031	Activated RNA polymerase II transcriptional coactivator p15 OS=Mus musculus OX=10090 GN=Sub1 PE=1 SV=3	7	14.4	1	1								1
Low	Q9CZE3	Ras-related protein Rab-32 OS=Mus musculus OX=10090 GN=Rab32 PE=1 SV=3	5	25.1	1	1					1
Low	Q91YD9	Neural Wiskott-Aldrich syndrome protein OS=Mus musculus OX=10090 GN=Wasl PE=1 SV=1	2	54.2	1	1					1
High	Q9WTN0	Geranylgeranyl pyrophosphate synthase OS=Mus musculus OX=10090 GN=Ggps1 PE=1 SV=1	3	34.7	1	1					1
Medium	Q6UQ17	Phospholipid-transporting ATPase IK OS=Mus musculus OX=10090 GN=Atp8b3 PE=1 SV=1	1	151.9	1	1					1
Low	Q8BVU5	ADP-ribose pyrophosphatase, mitochondrial OS=Mus musculus OX=10090 GN=Nudt9 PE=1 SV=1	3	38.6	1	1					1
Medium	Q8R1N4	NudC domain-containing protein 3 OS=Mus musculus OX=10090 GN=Nudcd3 PE=1 SV=3	4	40.9	1	1						1
High	Q6DVA0	LEM domain-containing protein 2 OS=Mus musculus OX=10090 GN=Lemd2 PE=1 SV=1	3	57.5	1	1					1
Low	Q9CQL1	Protein mago nashi homolog 2 OS=Mus musculus OX=10090 GN=Magohb PE=2 SV=1	14	17.1	1	1					1
Low	Q9QZB7	Actin-related protein 10 OS=Mus musculus OX=10090 GN=Actr10 PE=1 SV=2	4	46.2	1	1					1
Low	Q9D1G0	Deoxyribonuclease-1-like 2 OS=Mus musculus OX=10090 GN=Dnase1l2 PE=2 SV=1	3	31.1	1	1					1
Low	Q7TSK3	Protocadherin-8 OS=Mus musculus OX=10090 GN=Pcdh8 PE=1 SV=1	1	113.2	1	1				1
High	Q61074	Protein phosphatase 1G OS=Mus musculus OX=10090 GN=Ppm1g PE=1 SV=3	2	58.7	1	1					1
Medium	Q9Z266	SNARE-associated protein Snapin OS=Mus musculus OX=10090 GN=Snapin PE=1 SV=1	10	14.9	1	1					1
Low	Q4JIM5	Tyrosine-protein kinase ABL2 OS=Mus musculus OX=10090 GN=Abl2 PE=1 SV=1	1	128.1	1	1					1
Low	Q8R0N9	Probable palmitoyltransferase ZDHHC1 OS=Mus musculus OX=10090 GN=Zdhhc1 PE=2 SV=2	2	52.9	1	1						1
High	Q80SY6	Adenosine deaminase-like protein OS=Mus musculus OX=10090 GN=Adal PE=2 SV=1	3	41	1	1					1
Low	Q6PHZ5	Putative RNA-binding protein 15B OS=Mus musculus OX=10090 GN=Rbm15b PE=1 SV=2	1	97	1	1					1
Low	Q9JII2	Prolactin-5A1 OS=Mus musculus OX=10090 GN=Prl5a1 PE=2 SV=1	20	26.5	1	1							1
Medium	Q7TNR6	Immunoglobulin superfamily member 21 OS=Mus musculus OX=10090 GN=Igsf21 PE=1 SV=1	2	51.9	1	1					1
Low	Q9WTS5	Teneurin-2 OS=Mus musculus OX=10090 GN=Tenm2 PE=1 SV=1	1	306.3	1	1					1
High	Q8JZK9	Hydroxymethylglutaryl-CoA synthase, cytoplasmic OS=Mus musculus OX=10090 GN=Hmgcs1 PE=1 SV=1	3	57.5	1	1					1
Medium	Q62193	Replication protein A 32 kDa subunit OS=Mus musculus OX=10090 GN=Rpa2 PE=1 SV=1	4	29.7	1	1								1
High	P0C027	Diphosphoinositol polyphosphate phosphohydrolase 3-alpha OS=Mus musculus OX=10090 GN=Nudt10 PE=1 SV=1	12	18.6	1	1					1
High	Q6WVG3	BTB/POZ domain-containing protein KCTD12 OS=Mus musculus OX=10090 GN=Kctd12 PE=1 SV=1	4	35.9	1	1					1
Low	Q3UP24	NLR family CARD domain-containing protein 4 OS=Mus musculus OX=10090 GN=Nlrc4 PE=1 SV=1	1	116.7	1	1						1
Low	B1AUH1	Receptor-type tyrosine-protein phosphatase U OS=Mus musculus OX=10090 GN=Ptpru PE=1 SV=1	1	162.4	1	1						1
High	P17918	Proliferating cell nuclear antigen OS=Mus musculus OX=10090 GN=Pcna PE=1 SV=2	9	28.8	1	1					1
High	Q9CX56	26S proteasome non-ATPase regulatory subunit 8 OS=Mus musculus OX=10090 GN=Psmd8 PE=1 SV=2	2	39.9	1	1					1
Low	Q8BFZ8	Protein FAM72A OS=Mus musculus OX=10090 GN=Fam72a PE=1 SV=1	6	16.6	1	1					1
High	P57746	V-type proton ATPase subunit D OS=Mus musculus OX=10090 GN=Atp6v1d PE=1 SV=1	6	28.4	1	1					1
Medium	P62869	Elongin-B OS=Mus musculus OX=10090 GN=Elob PE=1 SV=1	25	13.2	1	1					1
Medium	P68404	Protein kinase C beta type OS=Mus musculus OX=10090 GN=Prkcb PE=1 SV=4	1	76.7	1	1					1
High	Q8C2E7	WASH complex subunit 5 OS=Mus musculus OX=10090 GN=Washc5 PE=1 SV=2	1	134	1	1					1
Low	Q8CDG1	Piwi-like protein 2 OS=Mus musculus OX=10090 GN=Piwil2 PE=1 SV=2	1	109.4	1	1					1
Low	Q9DCC8	Mitochondrial import receptor subunit TOM20 homolog OS=Mus musculus OX=10090 GN=Tomm20 PE=1 SV=1	9	16.3	1	1		1
High	Q7TSY6	CUGBP Elav-like family member 4 OS=Mus musculus OX=10090 GN=Celf4 PE=1 SV=2	2	51.9	1	1					1
Medium	Q812E0	Cytoplasmic polyadenylation element-binding protein 2 OS=Mus musculus OX=10090 GN=Cpeb2 PE=1 SV=1	3	58.4	1	1					1
Low	P13439	Uridine 5'-monophosphate synthase OS=Mus musculus OX=10090 GN=Umps PE=1 SV=3	2	52.3	1	1					1
High	O08842	GDNF family receptor alpha-2 OS=Mus musculus OX=10090 GN=Gfra2 PE=1 SV=2	4	51.7	1	1					1
Low	Q80XC3	USP6 N-terminal-like protein OS=Mus musculus OX=10090 GN=Usp6nl PE=1 SV=2	3	93.5	1	1					1
Medium	Q61753	D-3-phosphoglycerate dehydrogenase OS=Mus musculus OX=10090 GN=Phgdh PE=1 SV=3	2	56.5	1	1					1
High	Q64521	Glycerol-3-phosphate dehydrogenase, mitochondrial OS=Mus musculus OX=10090 GN=Gpd2 PE=1 SV=2	2	80.9	1	1					1
High	Q80TL0	Protein phosphatase 1E OS=Mus musculus OX=10090 GN=Ppm1e PE=1 SV=2	2	83.4	1	1					1
High	P57784	U2 small nuclear ribonucleoprotein A' OS=Mus musculus OX=10090 GN=Snrpa1 PE=1 SV=2	4	28.3	1	1					1
High	P47802	Metaxin-1 OS=Mus musculus OX=10090 GN=Mtx1 PE=1 SV=1	5	35.6	1	1					1
Medium	Q9QZ88	Vacuolar protein sorting-associated protein 29 OS=Mus musculus OX=10090 GN=Vps29 PE=1 SV=1	7	20.5	1	1					1
Low	Q9DBC3	Cap-specific mRNA (nucleoside-2'-O-)-methyltransferase 1 OS=Mus musculus OX=10090 GN=Cmtr1 PE=1 SV=1	1	95.6	1	1					1
Medium	Q78T54	Vacuolar ATPase assembly integral membrane protein Vma21 OS=Mus musculus OX=10090 GN=Vma21 PE=1 SV=1	12	11.4	1	1					1
Medium	Q9JII5	DAZ-associated protein 1 OS=Mus musculus OX=10090 GN=Dazap1 PE=1 SV=2	4	43.2	1	1					1
Medium	Q8CFW1	Anoctamin-2 OS=Mus musculus OX=10090 GN=Ano2 PE=1 SV=2	2	114.1	1	1					1
High	P19426	Negative elongation factor E OS=Mus musculus OX=10090 GN=Nelfe PE=1 SV=2	5	42.5	1	1					1
Medium	Q9R0Q9	Mannose-P-dolichol utilization defect 1 protein OS=Mus musculus OX=10090 GN=Mpdu1 PE=1 SV=1	4	26.5	1	1					1
High	Q9CQM5	Thioredoxin domain-containing protein 17 OS=Mus musculus OX=10090 GN=Txndc17 PE=1 SV=1	7	14	1	1					1
High	Q8C878	NEDD8-activating enzyme E1 catalytic subunit OS=Mus musculus OX=10090 GN=Uba3 PE=1 SV=2	3	51.7	1	1					1
High	Q99PW4	EKC/KEOPS complex subunit Tp53rk OS=Mus musculus OX=10090 GN=Tp53rk PE=2 SV=1	7	27.4	1	1					1
Low	Q6ZQ29	Serine/threonine-protein kinase TAO2 OS=Mus musculus OX=10090 GN=Taok2 PE=1 SV=3	1	139.2	1	1					1
High	Q9JLZ3	Methylglutaconyl-CoA hydratase, mitochondrial OS=Mus musculus OX=10090 GN=Auh PE=1 SV=1	3	33.4	1	1					1
High	Q9JKV1	Proteasomal ubiquitin receptor ADRM1 OS=Mus musculus OX=10090 GN=Adrm1 PE=1 SV=2	4	42	1	1					1
High	Q01147	Cyclic AMP-responsive element-binding protein 1 OS=Mus musculus OX=10090 GN=Creb1 PE=1 SV=1	9	36.7	1	1					1
Low	Q9D710	Thioredoxin-related transmembrane protein 2 OS=Mus musculus OX=10090 GN=Tmx2 PE=1 SV=1	2	33.9	1	1								1
High	O88531	Palmitoyl-protein thioesterase 1 OS=Mus musculus OX=10090 GN=Ppt1 PE=1 SV=2	5	34.5	1	1					1
High	P70699	Lysosomal alpha-glucosidase OS=Mus musculus OX=10090 GN=Gaa PE=1 SV=2	2	106.2	1	1					1
High	Q8BHG2	CXXC motif containing zinc binding protein OS=Mus musculus OX=10090 GN=Czib PE=1 SV=1	8	18	1	1					1
Medium	Q9JM76	Actin-related protein 2/3 complex subunit 3 OS=Mus musculus OX=10090 GN=Arpc3 PE=1 SV=3	6	20.5	1	1					1
Low	Q9ESN2	E3 ubiquitin-protein ligase TRIM39 OS=Mus musculus OX=10090 GN=Trim39 PE=2 SV=1	2	56.3	1	1					1
Medium	Q6GQS1	Calcium-binding mitochondrial carrier protein SCaMC-3 OS=Mus musculus OX=10090 GN=Slc25a23 PE=1 SV=1	3	52.5	1	1					1
Medium	Q9D6Y7	Mitochondrial peptide methionine sulfoxide reductase OS=Mus musculus OX=10090 GN=Msra PE=1 SV=1	7	26	1	1					1
Medium	Q9R0N8	Synaptotagmin-6 OS=Mus musculus OX=10090 GN=Syt6 PE=1 SV=2	2	57.2	1	1					1
Low	Q8BJS4	SUN domain-containing protein 2 OS=Mus musculus OX=10090 GN=Sun2 PE=1 SV=3	1	81.6	1	1				1
Low	E9Q9A9	2'-5'-oligoadenylate synthase 2 OS=Mus musculus OX=10090 GN=Oas2 PE=1 SV=1	3	85	1	1			1
High	Q8CGY8	UDP-N-acetylglucosamine--peptide N-acetylglucosaminyltransferase 110 kDa subunit OS=Mus musculus OX=10090 GN=Ogt PE=1 SV=2	1	116.9	1	1					1
Medium	Q6ZPE2	Myotubularin-related protein 5 OS=Mus musculus OX=10090 GN=Sbf1 PE=1 SV=2	1	208.6	1	1					1
Low	P86049	Probable RNA-binding protein 46 OS=Mus musculus OX=10090 GN=Rbm46 PE=1 SV=1	3	60	1	1							1
Low	P61358	60S ribosomal protein L27 OS=Mus musculus OX=10090 GN=Rpl27 PE=1 SV=2	7	15.8	1	1					1
Low	Q9DB42	Zinc finger protein 593 OS=Mus musculus OX=10090 GN=Znf593 PE=1 SV=2	13	15.1	1	1		1
Low	Q91X46	Rho guanine nucleotide exchange factor 3 OS=Mus musculus OX=10090 GN=Arhgef3 PE=1 SV=1	8	59.5	1	1				1
Medium	Q3UJD6	Ubiquitin carboxyl-terminal hydrolase 19 OS=Mus musculus OX=10090 GN=Usp19 PE=1 SV=1	1	150.5	1	1					1
Low	Q920C1	Chordin-like protein 1 OS=Mus musculus OX=10090 GN=Chrdl1 PE=1 SV=1	9	50.7	1	1				1
High	Q9Z110	Delta-1-pyrroline-5-carboxylate synthase OS=Mus musculus OX=10090 GN=Aldh18a1 PE=1 SV=2	1	87.2	1	1					1
Medium	B1AZP2	Disks large-associated protein 4 OS=Mus musculus OX=10090 GN=Dlgap4 PE=1 SV=1	2	108	1	1					1
Medium	Q8BP92	Reticulocalbin-2 OS=Mus musculus OX=10090 GN=Rcn2 PE=1 SV=1	6	37.2	1	1					1
High	Q9CYK1	Tryptophan--tRNA ligase, mitochondrial OS=Mus musculus OX=10090 GN=Wars2 PE=1 SV=2	3	40.1	1	1					1
Low	Q8BU31	Ras-related protein Rap-2c OS=Mus musculus OX=10090 GN=Rap2c PE=1 SV=1	6	20.7	1	1				1
Medium	G3X982	Aldehyde oxidase 3 OS=Mus musculus OX=10090 GN=Aox3 PE=1 SV=1	3	146.8	1	1				1
High	Q9D2R8	28S ribosomal protein S33, mitochondrial OS=Mus musculus OX=10090 GN=Mrps33 PE=1 SV=1	11	12.5	1	1					1
Low	O35435	Dihydroorotate dehydrogenase (quinone), mitochondrial OS=Mus musculus OX=10090 GN=Dhodh PE=1 SV=2	2	42.7	1	1					1
High	Q8VHN7	Adhesion G-protein coupled receptor V1 OS=Mus musculus OX=10090 GN=Adgrv1 PE=1 SV=1	0	687	1	1					1
High	Q8CIG8	Protein arginine N-methyltransferase 5 OS=Mus musculus OX=10090 GN=Prmt5 PE=1 SV=3	2	72.6	1	1					1
High	Q9QWR8	Alpha-N-acetylgalactosaminidase OS=Mus musculus OX=10090 GN=Naga PE=1 SV=2	3	47.2	1	1					1
High	P62889	60S ribosomal protein L30 OS=Mus musculus OX=10090 GN=Rpl30 PE=1 SV=2	10	12.8	1	1					1
Low	Q9R1S3	GPI ethanolamine phosphate transferase 1 OS=Mus musculus OX=10090 GN=Pign PE=2 SV=2	2	105	1	1		1
High	Q920E5	Farnesyl pyrophosphate synthase OS=Mus musculus OX=10090 GN=Fdps PE=1 SV=1	4	40.6	1	1					1
High	Q8VCR7	Protein ABHD14B OS=Mus musculus OX=10090 GN=Abhd14b PE=1 SV=1	5	22.4	1	1					1
Medium	Q61176	Arginase-1 OS=Mus musculus OX=10090 GN=Arg1 PE=1 SV=1	2	34.8	1	1					1
High	Q8VE99	Coiled-coil domain-containing protein 115 OS=Mus musculus OX=10090 GN=Ccdc115 PE=1 SV=1	8	19.7	1	1					1
High	Q8JZN7	Mitochondrial Rho GTPase 2 OS=Mus musculus OX=10090 GN=Rhot2 PE=1 SV=1	3	69	1	1					1
Low	Q99LE6	ATP-binding cassette sub-family F member 2 OS=Mus musculus OX=10090 GN=Abcf2 PE=1 SV=1	2	71.7	1	1					1
High	O54774	AP-3 complex subunit delta-1 OS=Mus musculus OX=10090 GN=Ap3d1 PE=1 SV=1	1	135	1	1					1
Low	Q8K2K6	Arf-GAP domain and FG repeat-containing protein 1 OS=Mus musculus OX=10090 GN=Agfg1 PE=1 SV=2	4	58	1	1					1
Low	Q8BW96	Calcium/calmodulin-dependent protein kinase type 1D OS=Mus musculus OX=10090 GN=Camk1d PE=1 SV=2	3	42.9	1	1					1
High	Q60598	Src substrate cortactin OS=Mus musculus OX=10090 GN=Cttn PE=1 SV=2	2	61.2	1	1			1
Medium	Q8CHU3	Epsin-2 OS=Mus musculus OX=10090 GN=Epn2 PE=1 SV=1	3	63.4	1	1					1
High	Q91W39	Nuclear receptor coactivator 5 OS=Mus musculus OX=10090 GN=Ncoa5 PE=1 SV=1	5	65.3	1	1					1
High	Q99JY8	Phospholipid phosphatase 3 OS=Mus musculus OX=10090 GN=Plpp3 PE=1 SV=1	4	35.2	1	1					1
Low	Q9ESJ1	CDK5 and ABL1 enzyme substrate 1 OS=Mus musculus OX=10090 GN=Cables1 PE=1 SV=2	3	61.4	1	1									1
High	Q8BFP9	[Pyruvate dehydrogenase (acetyl-transferring)] kinase isozyme 1, mitochondrial OS=Mus musculus OX=10090 GN=Pdk1 PE=1 SV=2	3	49	1	1					1
High	P36916	Guanine nucleotide-binding protein-like 1 OS=Mus musculus OX=10090 GN=Gnl1 PE=1 SV=4	2	68.7	1	1					1
High	Q99L27	GMP reductase 2 OS=Mus musculus OX=10090 GN=Gmpr2 PE=1 SV=2	3	38	1	1					1
High	O89053	Coronin-1A OS=Mus musculus OX=10090 GN=Coro1a PE=1 SV=5	2	51	1	1					1
Low	Q99PG4	Regulator of G-protein signaling 18 OS=Mus musculus OX=10090 GN=Rgs18 PE=1 SV=1	3	27.6	1	1					1
High	Q9D7X3	Dual specificity protein phosphatase 3 OS=Mus musculus OX=10090 GN=Dusp3 PE=1 SV=1	9	20.5	1	1					1
Medium	Q69ZC8	GPALPP motifs-containing protein 1 OS=Mus musculus OX=10090 GN=Gpalpp1 PE=1 SV=2	3	38.9	1	1				1
High	P61967	AP-1 complex subunit sigma-1A OS=Mus musculus OX=10090 GN=Ap1s1 PE=1 SV=1	10	18.7	1	1					1
Low	Q8C147	Dedicator of cytokinesis protein 8 OS=Mus musculus OX=10090 GN=Dock8 PE=1 SV=4	0	238.8	1	1							1
Medium	Q6NTA4	Ras-related GTP-binding protein B OS=Mus musculus OX=10090 GN=Rragb PE=1 SV=1	3	43.2	1	1					1
High	Q9WTT4	V-type proton ATPase subunit G 2 OS=Mus musculus OX=10090 GN=Atp6v1g2 PE=1 SV=1	17	13.6	1	1					1
Medium	Q8CD15	Ribosomal oxygenase 2 OS=Mus musculus OX=10090 GN=Riox2 PE=1 SV=2	3	53.5	1	1								1
High	P0C0A3	Charged multivesicular body protein 6 OS=Mus musculus OX=10090 GN=Chmp6 PE=1 SV=2	7	23.4	1	1					1
Low	P01101	Proto-oncogene c-Fos OS=Mus musculus OX=10090 GN=Fos PE=1 SV=1	3	40.8	1	1			1
High	Q5SSL4	Active breakpoint cluster region-related protein OS=Mus musculus OX=10090 GN=Abr PE=1 SV=1	1	97.6	1	1					1
Medium	P63276	40S ribosomal protein S17 OS=Mus musculus OX=10090 GN=Rps17 PE=1 SV=2	16	15.5	1	1						1
Medium	Q9CQC7	NADH dehydrogenase [ubiquinone] 1 beta subcomplex subunit 4 OS=Mus musculus OX=10090 GN=Ndufb4 PE=1 SV=3	8	15.1	1	1					1
Low	Q8VED9	Galectin-related protein OS=Mus musculus OX=10090 GN=Lgalsl PE=1 SV=1	6	18.9	1	1									1
High	Q99KV1	DnaJ homolog subfamily B member 11 OS=Mus musculus OX=10090 GN=Dnajb11 PE=1 SV=1	4	40.5	1	1					1
Low	Q5SXY1	Cytospin-B OS=Mus musculus OX=10090 GN=Specc1 PE=1 SV=2	2	118	1	1					1
Low	Q8CDM4	Coiled-coil domain-containing protein 73 OS=Mus musculus OX=10090 GN=Ccdc73 PE=2 SV=2	1	120.3	1	1			1
High	Q8BNW9	Kelch repeat and BTB domain-containing protein 11 OS=Mus musculus OX=10090 GN=Kbtbd11 PE=1 SV=3	2	67.9	1	1					1
Low	Q9R229	Bone morphogenetic protein 10 OS=Mus musculus OX=10090 GN=Bmp10 PE=1 SV=2	2	47.9	1	1			1
High	Q9D3A9	Protein tweety homolog 1 OS=Mus musculus OX=10090 GN=Ttyh1 PE=1 SV=1	2	49	1	1					1
Low	Q9Z1S0	Mitotic checkpoint serine/threonine-protein kinase BUB1 beta OS=Mus musculus OX=10090 GN=Bub1b PE=1 SV=2	1	118.3	1	1					1
High	Q60714	Long-chain fatty acid transport protein 1 OS=Mus musculus OX=10090 GN=Slc27a1 PE=1 SV=1	3	71.2	1	1					1
Medium	Q99J36	THUMP domain-containing protein 1 OS=Mus musculus OX=10090 GN=Thumpd1 PE=1 SV=1	2	38.9	1	1					1
High	P47740	Fatty aldehyde dehydrogenase OS=Mus musculus OX=10090 GN=Aldh3a2 PE=1 SV=2	2	53.9	1	1					1
High	P08226	Apolipoprotein E OS=Mus musculus OX=10090 GN=Apoe PE=1 SV=2	6	35.8	1	1								1
Medium	A7XUY5	Selection and upkeep of intraepithelial T-cells protein 5 OS=Mus musculus OX=10090 GN=Skint5 PE=2 SV=1	1	165.8	1	1					1
Low	P35123	Ubiquitin carboxyl-terminal hydrolase 4 OS=Mus musculus OX=10090 GN=Usp4 PE=1 SV=3	2	108.3	1	1					1
Medium	Q9CWL8	Beta-catenin-like protein 1 OS=Mus musculus OX=10090 GN=Ctnnbl1 PE=1 SV=1	1	64.9	1	1					1
High	Q99JW2	Aminoacylase-1 OS=Mus musculus OX=10090 GN=Acy1 PE=1 SV=1	3	45.8	1	1					1
Medium	Q60769	Tumor necrosis factor alpha-induced protein 3 OS=Mus musculus OX=10090 GN=Tnfaip3 PE=1 SV=2	1	87.6	1	1					1
Low	Q9CS42	Ribose-phosphate pyrophosphokinase 2 OS=Mus musculus OX=10090 GN=Prps2 PE=1 SV=4	4	34.8	1	1					1
High	Q6PDG5	SWI/SNF complex subunit SMARCC2 OS=Mus musculus OX=10090 GN=Smarcc2 PE=1 SV=2	1	132.5	1	1					1
Medium	Q8BYM5	Neuroligin-3 OS=Mus musculus OX=10090 GN=Nlgn3 PE=1 SV=2	1	91.1	1	1					1
Low	Q3UKK2	Carcinoembryonic antigen-related cell adhesion molecule 5 OS=Mus musculus OX=10090 GN=Ceacam5 PE=2 SV=1	1	106.2	1	1					1
High	Q921T2	Torsin-1A-interacting protein 1 OS=Mus musculus OX=10090 GN=Tor1aip1 PE=1 SV=3	3	66.7	1	1					1
Medium	Q9D379	Epoxide hydrolase 1 OS=Mus musculus OX=10090 GN=Ephx1 PE=1 SV=2	2	52.5	1	1					1
High	Q80U63	Mitofusin-2 OS=Mus musculus OX=10090 GN=Mfn2 PE=1 SV=3	2	86.1	1	1					1
High	A2RTL5	Arginine/serine-rich coiled-coil protein 2 OS=Mus musculus OX=10090 GN=Rsrc2 PE=2 SV=1	3	43.9	1	1					1
Low	Q9D1I6	39S ribosomal protein L14, mitochondrial OS=Mus musculus OX=10090 GN=Mrpl14 PE=1 SV=1	6	15.9	1	1					1
High	Q9QXS6	Drebrin OS=Mus musculus OX=10090 GN=Dbn1 PE=1 SV=4	3	77.2	1	1					1
Low	Q5XJY6	Fanconi anemia group B protein homolog OS=Mus musculus OX=10090 GN=Fancb PE=2 SV=2	1	80	1	1						1
High	O70274	Protein tyrosine phosphatase type IVA 2 OS=Mus musculus OX=10090 GN=Ptp4a2 PE=1 SV=1	5	19.1	1	1					1
High	O70310	Glycylpeptide N-tetradecanoyltransferase 1 OS=Mus musculus OX=10090 GN=Nmt1 PE=1 SV=1	3	56.9	1	1					1
Low	Q9CQI6	Coactosin-like protein OS=Mus musculus OX=10090 GN=Cotl1 PE=1 SV=3	6	15.9	1	1					1
Medium	Q8R554	OTU domain-containing protein 7A OS=Mus musculus OX=10090 GN=Otud7a PE=1 SV=1	2	100.7	1	1					1
High	Q8BR63	Protein FAM177A1 OS=Mus musculus OX=10090 GN=Fam177a1 PE=1 SV=1	5	23.6	1	1					1
Low	Q3UNH4	G protein-regulated inducer of neurite outgrowth 1 OS=Mus musculus OX=10090 GN=Gprin1 PE=1 SV=2	2	95.4	1	1									1
High	Q91ZA3	Propionyl-CoA carboxylase alpha chain, mitochondrial OS=Mus musculus OX=10090 GN=Pcca PE=1 SV=2	2	79.9	1	1					1
High	Q9CQ65	S-methyl-5'-thioadenosine phosphorylase OS=Mus musculus OX=10090 GN=Mtap PE=1 SV=1	6	31	1	1					1
High	Q9JKL4	NADH dehydrogenase [ubiquinone] 1 alpha subcomplex assembly factor 3 OS=Mus musculus OX=10090 GN=Ndufaf3 PE=1 SV=1	12	20.7	1	1					1
High	Q8CCS6	Polyadenylate-binding protein 2 OS=Mus musculus OX=10090 GN=Pabpn1 PE=1 SV=3	4	32.3	1	1					1
Low	Q6PDK2	Histone-lysine N-methyltransferase 2D OS=Mus musculus OX=10090 GN=Kmt2d PE=1 SV=2	0	599.9	1	1									1
Low	Q9JI18	Low-density lipoprotein receptor-related protein 1B OS=Mus musculus OX=10090 GN=Lrp1b PE=1 SV=1	0	513.3	1	1						1
High	Q9CQ89	Protein CutA OS=Mus musculus OX=10090 GN=Cuta PE=1 SV=3	8	18.9	1	1					1
High	Q921J2	GTP-binding protein Rheb OS=Mus musculus OX=10090 GN=Rheb PE=1 SV=1	9	20.4	1	1					1
Medium	Q5XF90	Probable cation-transporting ATPase 13A4 OS=Mus musculus OX=10090 GN=Atp13a4 PE=2 SV=1	1	132.7	1	1			1
High	Q9CWF6	Bardet-Biedl syndrome 2 protein homolog OS=Mus musculus OX=10090 GN=Bbs2 PE=1 SV=1	2	79.9	1	1					1
High	Q9R0D8	WD repeat-containing protein 54 OS=Mus musculus OX=10090 GN=Wdr54 PE=1 SV=1	5	35.6	1	1					1
Medium	Q80X59	Transmembrane and coiled-coil domain-containing protein 5B OS=Mus musculus OX=10090 GN=Tmco5b PE=2 SV=1	3	36	1	1					1
High	Q9CZX9	ER membrane protein complex subunit 4 OS=Mus musculus OX=10090 GN=Emc4 PE=1 SV=1	9	20.1	1	1					1
Medium	Q9JKN6	RNA-binding protein Nova-1 OS=Mus musculus OX=10090 GN=Nova1 PE=1 SV=2	3	51.7	1	1					1
High	P41778	Pre-B-cell leukemia transcription factor 1 OS=Mus musculus OX=10090 GN=Pbx1 PE=1 SV=2	7	46.6	1	1					1
High	P11103	Poly [ADP-ribose] polymerase 1 OS=Mus musculus OX=10090 GN=Parp1 PE=1 SV=3	1	113	1	1					1
High	Q8K0T4	Katanin p60 ATPase-containing subunit A-like 1 OS=Mus musculus OX=10090 GN=Katnal1 PE=1 SV=1	2	55.1	1	1					1
Low	B9EKI3	TATA element modulatory factor OS=Mus musculus OX=10090 GN=Tmf1 PE=1 SV=2	1	121.7	1	1									1
Medium	Q8C5W3	Tubulin-specific chaperone cofactor E-like protein OS=Mus musculus OX=10090 GN=Tbcel PE=1 SV=1	3	48	1	1					1
High	Q9QY42	Prosaposin receptor GPR37 OS=Mus musculus OX=10090 GN=Gpr37 PE=2 SV=1	2	66.7	1	1					1
High	Q9D967	Magnesium-dependent phosphatase 1 OS=Mus musculus OX=10090 GN=Mdp1 PE=1 SV=1	10	18.6	1	1					1
High	Q3UUI3	Acyl-coenzyme A thioesterase THEM4 OS=Mus musculus OX=10090 GN=Them4 PE=1 SV=1	6	26	1	1					1
Medium	Q6ZQ82	Rho GTPase-activating protein 26 OS=Mus musculus OX=10090 GN=Arhgap26 PE=1 SV=3	1	92	1	1					1
Low	Q60821	Zinc finger and BTB domain-containing protein 17 OS=Mus musculus OX=10090 GN=Zbtb17 PE=1 SV=2	4	86.7	1	1			1
Low	Q62431	AT-rich interactive domain-containing protein 3A OS=Mus musculus OX=10090 GN=Arid3a PE=1 SV=1	3	64.1	1	1						1
Low	Q8K371	Angiomotin-like protein 2 OS=Mus musculus OX=10090 GN=Amotl2 PE=1 SV=1	1	85.2	1	1						1
High	Q80UG5	Septin-9 OS=Mus musculus OX=10090 GN=Sept9 PE=1 SV=1	2	65.5	1	1					1
Low	Q9CQA1	Trafficking protein particle complex subunit 5 OS=Mus musculus OX=10090 GN=Trappc5 PE=1 SV=1	5	20.8	1	1					1
High	P55264	Adenosine kinase OS=Mus musculus OX=10090 GN=Adk PE=1 SV=2	3	40.1	1	1					1
Medium	Q8BJL0	SWI/SNF-related matrix-associated actin-dependent regulator of chromatin subfamily A-like protein 1 OS=Mus musculus OX=10090 GN=Smarcal1 PE=1 SV=1	2	100.8	1	1					1
Low	Q9DCT1	1,5-anhydro-D-fructose reductase OS=Mus musculus OX=10090 GN=Akr1e2 PE=1 SV=1	2	34.4	1	1					1
Low	Q99M01	Phenylalanine--tRNA ligase, mitochondrial OS=Mus musculus OX=10090 GN=Fars2 PE=1 SV=1	4	52.3	1	1						1
Medium	Q8K2X1	Probable phospholipid-transporting ATPase VD OS=Mus musculus OX=10090 GN=Atp10d PE=2 SV=2	2	158.2	1	1					1
High	Q8C8T8	Pre-rRNA-processing protein TSR2 homolog OS=Mus musculus OX=10090 GN=Tsr2 PE=1 SV=1	8	20.9	1	1					1
Medium	Q91XL9	Oxysterol-binding protein-related protein 1 OS=Mus musculus OX=10090 GN=Osbpl1a PE=1 SV=2	1	107.7	1	1					1
Medium	Q924K1	Aryl-hydrocarbon-interacting protein-like 1 OS=Mus musculus OX=10090 GN=Aipl1 PE=2 SV=2	4	38.2	1	1					1
Medium	Q61221	Hypoxia-inducible factor 1-alpha OS=Mus musculus OX=10090 GN=Hif1a PE=1 SV=3	1	93.5	1	1				1
High	Q9WUN2	Serine/threonine-protein kinase TBK1 OS=Mus musculus OX=10090 GN=Tbk1 PE=1 SV=1	2	83.4	1	1					1
Low	Q8BZN6	Dedicator of cytokinesis protein 10 OS=Mus musculus OX=10090 GN=Dock10 PE=1 SV=3	1	245.6	1	1				1
High	P62911	60S ribosomal protein L32 OS=Mus musculus OX=10090 GN=Rpl32 PE=1 SV=2	10	15.9	1	1					1
High	Q8VEH3	ADP-ribosylation factor-like protein 8A OS=Mus musculus OX=10090 GN=Arl8a PE=1 SV=1	8	21.4	1	1					1
High	P56812	Programmed cell death protein 5 OS=Mus musculus OX=10090 GN=Pdcd5 PE=1 SV=3	10	14.3	1	1					1
High	Q8BTS4	Nuclear pore complex protein Nup54 OS=Mus musculus OX=10090 GN=Nup54 PE=1 SV=1	3	55.7	1	1					1
Low	J3QNX5	Protein shisa-8 OS=Mus musculus OX=10090 GN=Shisa8 PE=1 SV=1	8	42.4	1	1					1
Low	Q5SRX1	TOM1-like protein 2 OS=Mus musculus OX=10090 GN=Tom1l2 PE=1 SV=1	3	55.6	1	1					1
High	Q8CI61	BAG family molecular chaperone regulator 4 OS=Mus musculus OX=10090 GN=Bag4 PE=1 SV=2	3	49.1	1	1					1
Medium	Q7TSH4	Centriolar coiled-coil protein of 110 kDa OS=Mus musculus OX=10090 GN=Ccp110 PE=1 SV=1	1	111.1	1	1			1
Medium	Q9JM99	Proteoglycan 4 OS=Mus musculus OX=10090 GN=Prg4 PE=1 SV=2	1	115.9	1	1					1
High	Q9JI44	DNA methyltransferase 1-associated protein 1 OS=Mus musculus OX=10090 GN=Dmap1 PE=1 SV=1	3	53.1	1	1					1
Low	O35551	Rab GTPase-binding effector protein 1 OS=Mus musculus OX=10090 GN=Rabep1 PE=1 SV=2	2	99.5	1	1					1
High	Q8CHK3	Lysophospholipid acyltransferase 7 OS=Mus musculus OX=10090 GN=Mboat7 PE=1 SV=1	3	53.4	1	1					1
High	Q99JX4	Eukaryotic translation initiation factor 3 subunit M OS=Mus musculus OX=10090 GN=Eif3m PE=1 SV=1	5	42.5	1	1					1
High	Q8K0H5	Transcription initiation factor TFIID subunit 10 OS=Mus musculus OX=10090 GN=Taf10 PE=1 SV=1	11	21.8	1	1					1
Medium	Q8BLV3	Sodium/hydrogen exchanger 7 OS=Mus musculus OX=10090 GN=Slc9a7 PE=1 SV=1	2	80.2	1	1				1
High	Q61474	RNA-binding protein Musashi homolog 1 OS=Mus musculus OX=10090 GN=Msi1 PE=1 SV=1	5	39.1	1	1					1
High	O88735	Ensconsin OS=Mus musculus OX=10090 GN=Map7 PE=1 SV=1	2	82	1	1					1
High	O35864	COP9 signalosome complex subunit 5 OS=Mus musculus OX=10090 GN=Cops5 PE=1 SV=3	2	37.5	1	1					1
High	Q9R0N0	Galactokinase OS=Mus musculus OX=10090 GN=Galk1 PE=1 SV=2	3	42.3	1	1					1
High	Q8BTX9	Inactive hydroxysteroid dehydrogenase-like protein 1 OS=Mus musculus OX=10090 GN=Hsdl1 PE=1 SV=1	4	36.8	1	1					1
Low	Q9CQ45	Neudesin OS=Mus musculus OX=10090 GN=Nenf PE=1 SV=1	9	18.9	1	1					1
Low	Q9ET30	Transmembrane 9 superfamily member 3 OS=Mus musculus OX=10090 GN=Tm9sf3 PE=1 SV=1	1	67.5	1	1					1
Medium	Q8R323	Replication factor C subunit 3 OS=Mus musculus OX=10090 GN=Rfc3 PE=1 SV=1	4	40.5	1	1					1
High	O70439	Syntaxin-7 OS=Mus musculus OX=10090 GN=Stx7 PE=1 SV=3	6	29.8	1	1					1
Low	Q9CR09	Ubiquitin-fold modifier-conjugating enzyme 1 OS=Mus musculus OX=10090 GN=Ufc1 PE=1 SV=1	5	19.5	1	1					1
High	Q9CX86	Heterogeneous nuclear ribonucleoprotein A0 OS=Mus musculus OX=10090 GN=Hnrnpa0 PE=1 SV=1	5	30.5	1	1					1
Low	B2RY04	Dedicator of cytokinesis protein 5 OS=Mus musculus OX=10090 GN=Dock5 PE=1 SV=2	0	214.3	1	1					1
High	Q9Z2W8	Glutamate receptor 4 OS=Mus musculus OX=10090 GN=Gria4 PE=1 SV=2	1	100.8	1	1					1
High	Q9Z0H8	CAP-Gly domain-containing linker protein 2 OS=Mus musculus OX=10090 GN=Clip2 PE=1 SV=2	1	115.8	1	1					1
High	Q9DCR2	AP-3 complex subunit sigma-1 OS=Mus musculus OX=10090 GN=Ap3s1 PE=1 SV=2	8	21.7	1	1					1
High	Q8R001	Microtubule-associated protein RP/EB family member 2 OS=Mus musculus OX=10090 GN=Mapre2 PE=1 SV=1	5	36.9	1	1					1
Low	P45700	Mannosyl-oligosaccharide 1,2-alpha-mannosidase IA OS=Mus musculus OX=10090 GN=Man1a1 PE=1 SV=1	1	73.2	1	1					1
High	Q9D1L0	Coiled-coil-helix-coiled-coil-helix domain-containing protein 2 OS=Mus musculus OX=10090 GN=Chchd2 PE=2 SV=1	16	15.7	1	1					1
High	O55242	Sigma non-opioid intracellular receptor 1 OS=Mus musculus OX=10090 GN=Sigmar1 PE=1 SV=1	5	25.2	1	1					1
High	Q9D6J5	NADH dehydrogenase [ubiquinone] 1 beta subcomplex subunit 8, mitochondrial OS=Mus musculus OX=10090 GN=Ndufb8 PE=1 SV=1	6	21.9	1	1					1
High	O35623	BET1 homolog OS=Mus musculus OX=10090 GN=Bet1 PE=1 SV=1	15	13.3	1	1					1
High	B0F2B4	Neuroligin 4-like OS=Mus musculus OX=10090 GN=Nlgn4l PE=1 SV=1	2	97.3	1	1					1
High	Q9ERG0	LIM domain and actin-binding protein 1 OS=Mus musculus OX=10090 GN=Lima1 PE=1 SV=3	2	84	1	1					1
High	Q9JIF0	Protein arginine N-methyltransferase 1 OS=Mus musculus OX=10090 GN=Prmt1 PE=1 SV=1	3	42.4	1	1					1
Low	O54901	OX-2 membrane glycoprotein OS=Mus musculus OX=10090 GN=Cd200 PE=1 SV=1	4	31.2	1	1					1
High	Q9JLF6	Protein-glutamine gamma-glutamyltransferase K OS=Mus musculus OX=10090 GN=Tgm1 PE=1 SV=2	1	89.8	1	1					1
Low	B2RUR8	OTU domain-containing protein 7B OS=Mus musculus OX=10090 GN=Otud7b PE=1 SV=1	2	91.9	1	1					1
High	P70404	Isocitrate dehydrogenase [NAD] subunit gamma 1, mitochondrial OS=Mus musculus OX=10090 GN=Idh3g PE=1 SV=1	3	42.8	1	1					1
Medium	Q6NV83	U2 snRNP-associated SURP motif-containing protein OS=Mus musculus OX=10090 GN=U2surp PE=1 SV=3	3	118.2	1	1					1
Low	Q8K0E3	Sodium/myo-inositol cotransporter 2 OS=Mus musculus OX=10090 GN=Slc5a11 PE=1 SV=1	3	73.7	1	1			1
Low	Q80W93	Hydrocephalus-inducing protein OS=Mus musculus OX=10090 GN=Hydin PE=1 SV=2	0	581.2	1	1							1
Low	Q8BJZ4	28S ribosomal protein S35, mitochondrial OS=Mus musculus OX=10090 GN=Mrps35 PE=1 SV=2	4	36	1	1			1
Low	Q8BK67	Protein RCC2 OS=Mus musculus OX=10090 GN=Rcc2 PE=1 SV=1	1	55.9	1	1					1
Low	P60853	Leucine zipper putative tumor suppressor 1 OS=Mus musculus OX=10090 GN=Lzts1 PE=2 SV=3	2	67.2	1	1					1
High	Q9JIF7	Coatomer subunit beta OS=Mus musculus OX=10090 GN=Copb1 PE=1 SV=1	2	107	1	1					1
Medium	Q8BH44	Coronin-2B OS=Mus musculus OX=10090 GN=Coro2b PE=1 SV=2	3	54.9	1	1					1
Low	Q059U7	Protein inturned OS=Mus musculus OX=10090 GN=Intu PE=1 SV=1	2	104.8	1	1						1
Medium	Q80XR2	Calcium-transporting ATPase type 2C member 1 OS=Mus musculus OX=10090 GN=Atp2c1 PE=1 SV=2	1	100.2	1	1					1
Low	Q9WTX8	Mitotic spindle assembly checkpoint protein MAD1 OS=Mus musculus OX=10090 GN=Mad1l1 PE=1 SV=1	2	83.5	1	1					1
Medium	O35405	Phospholipase D3 OS=Mus musculus OX=10090 GN=Pld3 PE=1 SV=1	2	54.4	1	1					1
Medium	Q8K3X4	Interferon regulatory factor 2-binding protein-like OS=Mus musculus OX=10090 GN=Irf2bpl PE=1 SV=1	3	80.5	1	1					1
Medium	E9PVA8	eIF-2-alpha kinase activator GCN1 OS=Mus musculus OX=10090 GN=Gcn1 PE=1 SV=1	0	292.8	1	1					1
High	P69566	Ran-binding protein 9 OS=Mus musculus OX=10090 GN=Ranbp9 PE=1 SV=1	1	71	1	1					1
Medium	Q8BIF9	Zinc finger protein 787 OS=Mus musculus OX=10090 GN=Znf787 PE=2 SV=3	3	40.5	1	1					1
High	P07759	Serine protease inhibitor A3K OS=Mus musculus OX=10090 GN=Serpina3k PE=1 SV=2	5	46.9	1	1					1
High	P30999	Catenin delta-1 OS=Mus musculus OX=10090 GN=Ctnnd1 PE=1 SV=2	1	104.9	1	1					1
High	P54285	Voltage-dependent L-type calcium channel subunit beta-3 OS=Mus musculus OX=10090 GN=Cacnb3 PE=1 SV=2	2	54.5	1	1					1
Low	Q99MK8	Beta-adrenergic receptor kinase 1 OS=Mus musculus OX=10090 GN=Grk2 PE=1 SV=2	1	79.6	1	1					1
Medium	P16563	Cysteine-rich secretory protein 2 OS=Mus musculus OX=10090 GN=Crisp2 PE=1 SV=1	5	27.6	1	1					1
High	Q8C4Y3	Negative elongation factor B OS=Mus musculus OX=10090 GN=Nelfb PE=1 SV=2	2	65.6	1	1					1
Medium	Q80XD1	Beta-chimaerin OS=Mus musculus OX=10090 GN=Chn2 PE=1 SV=2	4	38.2	1	1					1
High	Q9D6T0	Nitric oxide synthase-interacting protein OS=Mus musculus OX=10090 GN=Nosip PE=1 SV=1	7	33.2	1	1					1
Low	Q5DU02	Ubiquitin carboxyl-terminal hydrolase 22 OS=Mus musculus OX=10090 GN=Usp22 PE=2 SV=2	3	59.9	1	1			1
Low	P63157	BarH-like 1 homeobox protein OS=Mus musculus OX=10090 GN=Barhl1 PE=2 SV=1	5	35.1	1	1					1
Medium	Q08369	Transcription factor GATA-4 OS=Mus musculus OX=10090 GN=Gata4 PE=1 SV=4	4	44.6	1	1							1
[truncated: 119 more rows]
